# Supplementary material for: New genes drive the evolution of gene interaction networks in the human and mouse genomes
Source: Genome Biol. 2015 Oct 1;16:202. doi: 10.1186/s13059-015-0772-4 (PMC4590697; doi:10.1186/s13059-015-0772-4)
Supplement: Additional file 13: Table S7. — Gene age datasets used in this study. (XLS 5395 kb) [file 13059_2015_772_MOESM13_ESM.xls]

## Sheet: Human_Gene_Age(Yong etc)
# Taken from Supplementary data of Yong E. Zhang etc. (2010)
# Chromosomal Redistribution of Male-Biased Genes in Mammalian Evolution with Two Bursts of Gene Gain on the X Chromosome
# PLoS Biol. 2010 Oct 5;8(10).
#
Ensembl gene ID	branch	chrom
ENSG00000213499	12	X
ENSG00000203949	12	X
ENSG00000203981	12	X
ENSG00000215046	12	X
ENSG00000174028	12	X
ENSG00000205662	12	X
ENSG00000204119	12	X
ENSG00000213503	12	X
ENSG00000068990	12	X
ENSG00000213505	12	X
ENSG00000203977	12	X
ENSG00000203979	12	X
ENSG00000221841	12	X
ENSG00000213504	12	X
ENSG00000205663	12	X
ENSG00000221896	12	X
ENSG00000203929	12	X
ENSG00000198716	12	X
ENSG00000212630	12	X
ENSG00000197443	12	X
ENSG00000185351	12	X
ENSG00000217977	12	X
ENSG00000212952	12	9
ENSG00000185020	12	9
ENSG00000215142	12	9
ENSG00000184961	12	9
ENSG00000219693	12	9
ENSG00000184879	12	9
ENSG00000204829	12	9
ENSG00000204801	12	9
ENSG00000204836	12	9
ENSG00000204837	12	9
ENSG00000204778	12	9
ENSG00000188377	12	9
ENSG00000204838	12	9
ENSG00000184906	12	9
ENSG00000176134	12	9
ENSG00000170161	12	9
ENSG00000214990	12	9
ENSG00000176057	12	9
ENSG00000214931	12	9
ENSG00000204562	12	9
ENSG00000205879	12	8
ENSG00000204775	12	8
ENSG00000145002	12	8
ENSG00000206023	12	8
ENSG00000215374	12	8
ENSG00000215356	12	8
ENSG00000205583	12	7
ENSG00000159860	12	7
ENSG00000187221	12	7
ENSG00000214660	12	7
ENSG00000213214	12	7
ENSG00000170389	12	7
ENSG00000205233	12	7
ENSG00000170409	12	7
ENSG00000214668	12	7
ENSG00000204959	12	7
ENSG00000205578	12	7
ENSG00000214544	12	7
ENSG00000205584	12	7
ENSG00000166667	12	7
ENSG00000212802	12	6
ENSG00000170590	12	6
ENSG00000214335	12	6
ENSG00000197284	12	5
ENSG00000206077	12	5
ENSG00000214485	12	5
ENSG00000198014	12	5
ENSG00000176276	12	5
ENSG00000205565	12	5
ENSG00000212653	12	5
ENSG00000179978	12	5
ENSG00000197370	12	5
ENSG00000170089	12	5
ENSG00000205570	12	5
ENSG00000215190	12	5
ENSG00000215158	12	5
ENSG00000196302	12	5
ENSG00000205976	12	5
ENSG00000205094	12	4
ENSG00000212756	12	4
ENSG00000180015	12	4
ENSG00000212757	12	4
ENSG00000212758	12	4
ENSG00000212753	12	4
ENSG00000215111	12	4
ENSG00000212759	12	4
ENSG00000185485	12	3
ENSG00000174912	12	3
ENSG00000214116	12	3
ENSG00000178660	12	3
ENSG00000198406	12	3
ENSG00000184319	12	22
ENSG00000161103	12	22
ENSG00000182824	12	22
ENSG00000198567	12	22
ENSG00000215478	12	22
ENSG00000215544	12	22
ENSG00000206252	12	22
ENSG00000183169	12	22
ENSG00000189295	12	22
ENSG00000182356	12	22
ENSG00000215498	12	22
ENSG00000185390	12	21
ENSG00000215561	12	21
ENSG00000204556	12	20
ENSG00000204745	12	2
ENSG00000184115	12	2
ENSG00000204253	12	2
ENSG00000213826	12	2
ENSG00000168992	12	2
ENSG00000128692	12	2
ENSG00000175509	12	2
ENSG00000184943	12	2
ENSG00000144158	12	2
ENSG00000183292	12	2
ENSG00000214164	12	2
ENSG00000214330	12	2
ENSG00000214329	12	2
ENSG00000213976	12	19
ENSG00000197295	12	19
ENSG00000173213	12	18
ENSG00000215585	12	18
ENSG00000205215	12	17
ENSG00000214845	12	17
ENSG00000214176	12	17
ENSG00000189152	12	17
ENSG00000174977	12	17
ENSG00000205312	12	17
ENSG00000205454	12	16
ENSG00000205691	12	16
ENSG00000169246	12	16
ENSG00000196993	12	16
ENSG00000183889	12	16
ENSG00000205536	12	16
ENSG00000157341	12	16
ENSG00000196347	12	16
ENSG00000180598	12	16
ENSG00000205018	12	16
ENSG00000205746	12	16
ENSG00000187711	12	15
ENSG00000196102	12	15
ENSG00000188384	12	15
ENSG00000206128	12	15
ENSG00000197494	12	15
ENSG00000214589	12	15
ENSG00000188792	12	15
ENSG00000186702	12	15
ENSG00000187812	12	15
ENSG00000140181	12	15
ENSG00000214542	12	15
ENSG00000206141	12	15
ENSG00000206138	12	15
ENSG00000182857	12	15
ENSG00000214611	12	15
ENSG00000205315	12	15
ENSG00000206197	12	14
ENSG00000215398	12	14
ENSG00000186445	12	14
ENSG00000204918	12	13
ENSG00000215604	12	13
ENSG00000218754	12	12
ENSG00000197041	12	12
ENSG00000220515	12	12
ENSG00000214371	12	12
ENSG00000204306	12	11
ENSG00000205035	12	11
ENSG00000204449	12	11
ENSG00000173827	12	11
ENSG00000205034	12	11
ENSG00000219061	12	11
ENSG00000206082	12	11
ENSG00000179296	12	10
ENSG00000204150	12	10
ENSG00000174196	12	10
ENSG00000165429	12	10
ENSG00000214881	12	10
ENSG00000203766	12	10
ENSG00000186719	12	10
ENSG00000215151	12	10
ENSG00000126542	12	10
ENSG00000198035	12	10
ENSG00000072444	12	10
ENSG00000205292	12	1
ENSG00000203815	12	1
ENSG00000203853	12	1
ENSG00000146556	12	1
ENSG00000175658	12	1
ENSG00000183298	12	1
ENSG00000215861	12	1
ENSG00000143429	12	1
ENSG00000203828	12	1
ENSG00000203817	12	1
ENSG00000187952	12	1
ENSG00000137970	12	1
ENSG00000171943	12	1
ENSG00000215914	12	1
ENSG00000203847	12	1
ENSG00000203846	12	1
ENSG00000186301	12	1
ENSG00000204505	12	1
ENSG00000203851	12	1
ENSG00000206176	12	22
ENSG00000205456	12	16
ENSG00000204169	12	10
ENSG00000174194	12	10
ENSG00000174876	12	1
ENSG00000132498	12	9
ENSG00000165390	12	10
ENSG00000186807	12	10
ENSG00000185176	12	2
ENSG00000186466	12	9
ENSG00000181997	12	9
ENSG00000176115	12	9
ENSG00000205595	12	4
ENSG00000185829	12	17
ENSG00000187172	12	21
ENSG00000204164	12	10
ENSG00000183336	12	16
ENSG00000149656	12	20
ENSG00000175302	12	21
ENSG00000215567	12	21
ENSG00000178206	12	2
ENSG00000186979	12	8
ENSG00000172785	12	9
ENSG00000204790	12	9
ENSG00000215126	12	9
ENSG00000205021	12	17
ENSG00000205020	12	17
ENSG00000169664	12	2
ENSG00000141028	12	17
ENSG00000154608	12	4
ENSG00000136698	12	2
ENSG00000166664	12	15
ENSG00000184324	12	X
ENSG00000203946	12	X
ENSG00000197021	12	X
ENSG00000215113	12	X
ENSG00000213052	12	19
ENSG00000205989	12	8
ENSG00000215340	12	8
ENSG00000188985	12	18
ENSG00000159123	12	X
ENSG00000185321	12	1
ENSG00000185990	12	X
ENSG00000205217	12	17
ENSG00000203835	12	1
ENSG00000198658	12	1
ENSG00000183055	12	5
ENSG00000170074	12	5
ENSG00000182646	12	X
ENSG00000188279	12	10
ENSG00000214986	12	10
ENSG00000197910	12	10
ENSG00000189014	12	10
ENSG00000188610	12	1
ENSG00000215112	12	9
ENSG00000204848	12	9
ENSG00000204840	12	9
ENSG00000185775	12	9
ENSG00000196540	12	9
ENSG00000186523	12	8
ENSG00000215352	12	8
ENSG00000189393	12	8
ENSG00000215366	12	8
ENSG00000215365	12	8
ENSG00000215373	12	8
ENSG00000198019	12	1
ENSG00000162747	12	1
ENSG00000176826	12	7
ENSG00000170122	12	9
ENSG00000204828	12	9
ENSG00000184659	12	9
ENSG00000204779	12	9
ENSG00000213688	12	17
ENSG00000150175	12	10
ENSG00000205777	12	X
ENSG00000215274	12	X
ENSG00000216649	12	X
ENSG00000215266	12	X
ENSG00000189064	12	X
ENSG00000215253	12	X
ENSG00000197421	12	22
ENSG00000100121	12	22
ENSG00000183038	12	22
ENSG00000181625	12	16
ENSG00000215252	12	15
ENSG00000153684	12	15
ENSG00000117262	12	1
ENSG00000196644	12	1
ENSG00000133433	12	22
ENSG00000198082	12	X
ENSG00000198307	12	X
ENSG00000203852	12	1
ENSG00000182217	12	1
ENSG00000169861	12	21
ENSG00000162825	12	1
ENSG00000204877	12	17
ENSG00000205864	12	11
ENSG00000170298	12	17
ENSG00000176681	12	17
ENSG00000221867	12	X
ENSG00000205717	12	19
ENSG00000183748	12	10
ENSG00000186715	12	1
ENSG00000187820	12	1
ENSG00000188740	12	1
ENSG00000165178	12	7
ENSG00000106133	12	7
ENSG00000196143	12	14
ENSG00000170356	12	7
ENSG00000180658	12	6
ENSG00000212807	12	7
ENSG00000221840	12	11
ENSG00000185926	12	11
ENSG00000176269	12	8
ENSG00000183127	12	5
ENSG00000177693	12	1
ENSG00000182974	12	15
ENSG00000183706	12	15
ENSG00000205847	12	2
ENSG00000186124	12	11
ENSG00000204154	12	9
ENSG00000187761	12	X
ENSG00000215860	12	1
ENSG00000179899	12	12
ENSG00000215513	12	22
ENSG00000183281	12	2
ENSG00000203902	12	X
ENSG00000205236	12	7
ENSG00000146707	12	7
ENSG00000198161	12	1
ENSG00000204495	12	1
ENSG00000157358	12	1
ENSG00000204179	12	10
ENSG00000153165	12	2
ENSG00000184538	12	2
ENSG00000196622	12	22
ENSG00000197550	12	9
ENSG00000139239	12	12
ENSG00000198637	12	22
ENSG00000184779	12	15
ENSG00000212829	12	9
ENSG00000212994	12	8
ENSG00000204652	12	17
ENSG00000187786	12	8
ENSG00000205572	12	5
ENSG00000185303	12	10
ENSG00000182314	12	10
ENSG00000185984	12	16
ENSG00000205571	12	5
ENSG00000171478	12	X
ENSG00000203926	12	X
ENSG00000203923	12	X
ENSG00000196369	12	1
ENSG00000180581	12	10
ENSG00000126752	12	X
ENSG00000198946	12	X
ENSG00000160828	12	7
ENSG00000213648	12	16
ENSG00000197681	12	17
ENSG00000188849	12	17
ENSG00000183791	12	18
ENSG00000182242	12	X
ENSG00000102080	12	X
ENSG00000173487	12	4
ENSG00000205457	12	16
ENSG00000166157	12	21
ENSG00000186060	12	17
ENSG00000204450	12	11
ENSG00000155428	12	7
ENSG00000123447	12	11
ENSG00000204699	12	2
ENSG00000197592	12	4
ENSG00000215304	12	15
ENSG00000178081	12	15
ENSG00000184795	12	4
ENSG00000181404	12	16
ENSG00000182484	12	X
ENSG00000204379	12	X
ENSG00000204382	12	X
ENSG00000183461	12	X
ENSG00000204375	12	X
ENSG00000185751	12	X
ENSG00000197008	12	7
ENSG00000188801	12	9
ENSG00000198566	12	9
ENSG00000168122	12	21
ENSG00000216866	11	X
ENSG00000203975	11	X
ENSG00000215198	11	9
ENSG00000177910	11	9
ENSG00000187060	11	9
ENSG00000204802	11	9
ENSG00000204811	11	9
ENSG00000204780	11	9
ENSG00000204816	11	9
ENSG00000204818	11	9
ENSG00000204814	11	9
ENSG00000205274	11	9
ENSG00000215206	11	9
ENSG00000204813	11	9
ENSG00000204776	11	9
ENSG00000204788	11	9
ENSG00000216829	11	9
ENSG00000185871	11	9
ENSG00000156750	11	9
ENSG00000212695	11	9
ENSG00000185074	11	9
ENSG00000184523	11	9
ENSG00000156755	11	9
ENSG00000182021	11	9
ENSG00000170165	11	9
ENSG00000216740	11	9
ENSG00000215288	11	8
ENSG00000177257	11	8
ENSG00000164845	11	8
ENSG00000205873	11	8
ENSG00000205408	11	8
ENSG00000168204	11	8
ENSG00000184721	11	8
ENSG00000177306	11	8
ENSG00000205508	11	7
ENSG00000214783	11	7
ENSG00000205485	11	7
ENSG00000205506	11	7
ENSG00000174384	11	7
ENSG00000168255	11	7
ENSG00000164669	11	7
ENSG00000205482	11	7
ENSG00000212836	11	7
ENSG00000205505	11	7
ENSG00000197320	11	7
ENSG00000184616	11	7
ENSG00000214754	11	7
ENSG00000186704	11	7
ENSG00000179994	11	7
ENSG00000186645	11	7
ENSG00000198632	11	7
ENSG00000183444	11	7
ENSG00000105889	11	7
ENSG00000170629	11	7
ENSG00000217451	11	7
ENSG00000185040	11	7
ENSG00000185037	11	7
ENSG00000205580	11	7
ENSG00000106526	11	7
ENSG00000214173	11	7
ENSG00000214221	11	7
ENSG00000204867	11	7
ENSG00000205509	11	7
ENSG00000198750	11	7
ENSG00000155070	11	7
ENSG00000188639	11	7
ENSG00000214861	11	6
ENSG00000164711	11	6
ENSG00000204632	11	6
ENSG00000214975	11	6
ENSG00000214558	11	6
ENSG00000182498	11	6
ENSG00000168379	11	6
ENSG00000204276	11	6
ENSG00000205550	11	5
ENSG00000205561	11	5
ENSG00000214802	11	5
ENSG00000198237	11	5
ENSG00000151539	11	4
ENSG00000124399	11	4
ENSG00000188954	11	4
ENSG00000205115	11	4
ENSG00000212640	11	4
ENSG00000212638	11	4
ENSG00000186234	11	4
ENSG00000197004	11	4
ENSG00000205946	11	4
ENSG00000212754	11	4
ENSG00000212755	11	4
ENSG00000179170	11	3
ENSG00000179799	11	3
ENSG00000132967	11	3
ENSG00000160172	11	3
ENSG00000172971	11	3
ENSG00000189366	11	3
ENSG00000214820	11	3
ENSG00000189002	11	3
ENSG00000189258	11	22
ENSG00000169892	11	22
ENSG00000206142	11	22
ENSG00000182556	11	22
ENSG00000100181	11	22
ENSG00000215575	11	22
ENSG00000198312	11	22
ENSG00000188280	11	22
ENSG00000215456	11	22
ENSG00000169662	11	22
ENSG00000198618	11	21
ENSG00000183249	11	21
ENSG00000167390	11	20
ENSG00000185834	11	20
ENSG00000215548	11	20
ENSG00000219041	11	2
ENSG00000220804	11	2
ENSG00000144140	11	2
ENSG00000152117	11	2
ENSG00000198875	11	2
ENSG00000214525	11	2
ENSG00000214081	11	2
ENSG00000204670	11	2
ENSG00000172974	11	2
ENSG00000178162	11	2
ENSG00000182315	11	19
ENSG00000213753	11	19
ENSG00000213985	11	19
ENSG00000184301	11	19
ENSG00000198251	11	19
ENSG00000178464	11	19
ENSG00000204533	11	19
ENSG00000215512	11	18
ENSG00000184624	11	18
ENSG00000187589	11	18
ENSG00000215492	11	18
ENSG00000175319	11	18
ENSG00000175886	11	18
ENSG00000153081	11	18
ENSG00000205266	11	17
ENSG00000167494	11	17
ENSG00000188400	11	17
ENSG00000214401	11	17
ENSG00000131885	11	17
ENSG00000205203	11	17
ENSG00000174093	11	17
ENSG00000197665	11	17
ENSG00000214627	11	16
ENSG00000197476	11	16
ENSG00000214873	11	16
ENSG00000205152	11	16
ENSG00000214470	11	16
ENSG00000205535	11	16
ENSG00000185208	11	16
ENSG00000185203	11	16
ENSG00000185864	11	16
ENSG00000198555	11	16
ENSG00000214613	11	16
ENSG00000205685	11	16
ENSG00000196161	11	16
ENSG00000172533	11	16
ENSG00000103472	11	16
ENSG00000205534	11	16
ENSG00000214940	11	16
ENSG00000185710	11	16
ENSG00000169203	11	16
ENSG00000198156	11	16
ENSG00000183793	11	16
ENSG00000198229	11	16
ENSG00000183604	11	16
ENSG00000183458	11	16
ENSG00000180747	11	16
ENSG00000205452	11	16
ENSG00000217794	11	16
ENSG00000069651	11	16
ENSG00000215407	11	15
ENSG00000205120	11	15
ENSG00000205118	11	15
ENSG00000205124	11	15
ENSG00000175333	11	15
ENSG00000215409	11	15
ENSG00000205122	11	15
ENSG00000215302	11	15
ENSG00000205125	11	15
ENSG00000157576	11	15
ENSG00000214350	11	15
ENSG00000156363	11	15
ENSG00000205273	11	15
ENSG00000186322	11	15
ENSG00000188626	11	15
ENSG00000196834	11	14
ENSG00000188831	11	14
ENSG00000204914	11	13
ENSG00000170919	11	13
ENSG00000205240	11	13
ENSG00000215419	11	13
ENSG00000205105	11	13
ENSG00000204916	11	13
ENSG00000166492	11	11
ENSG00000220948	11	11
ENSG00000186223	11	11
ENSG00000182139	11	11
ENSG00000173727	11	11
ENSG00000164740	11	11
ENSG00000187811	11	11
ENSG00000166007	11	11
ENSG00000214883	11	11
ENSG00000214907	11	11
ENSG00000186232	11	11
ENSG00000205025	11	11
ENSG00000204236	11	11
ENSG00000214891	11	11
ENSG00000181723	11	11
ENSG00000214534	11	11
ENSG00000182053	11	11
ENSG00000214893	11	11
ENSG00000181837	11	11
ENSG00000120555	11	10
ENSG00000215146	11	10
ENSG00000196960	11	10
ENSG00000215153	11	10
ENSG00000203767	11	10
ENSG00000203770	11	10
ENSG00000178440	11	10
ENSG00000215020	11	10
ENSG00000105988	11	10
ENSG00000203771	11	10
ENSG00000204437	11	10
ENSG00000204485	11	1
ENSG00000215854	11	1
ENSG00000215799	11	1
ENSG00000215817	11	1
ENSG00000215840	11	1
ENSG00000203850	11	1
ENSG00000198452	11	1
ENSG00000203834	11	1
ENSG00000203849	11	1
ENSG00000185061	11	16
ENSG00000189011	11	7
ENSG00000183747	11	16
ENSG00000204149	11	10
ENSG00000164729	11	17
ENSG00000159712	11	9
ENSG00000218940	11	9
ENSG00000183148	11	9
ENSG00000172014	11	9
ENSG00000180777	11	18
ENSG00000204147	11	10
ENSG00000215481	11	22
ENSG00000204290	11	6
ENSG00000215559	11	21
ENSG00000197927	11	2
ENSG00000122674	11	7
ENSG00000147996	11	9
ENSG00000136682	11	2
ENSG00000170160	11	17
ENSG00000154874	11	17
ENSG00000205212	11	17
ENSG00000221917	11	9
ENSG00000163040	11	2
ENSG00000198445	11	22
ENSG00000116785	11	1
ENSG00000104827	11	19
ENSG00000157322	11	16
ENSG00000140839	11	16
ENSG00000106714	11	9
ENSG00000214915	11	X
ENSG00000203948	11	X
ENSG00000184033	11	X
ENSG00000212744	11	X
ENSG00000197446	11	19
ENSG00000013573	11	12
ENSG00000214826	11	12
ENSG00000177243	11	8
ENSG00000177023	11	8
ENSG00000186599	11	8
ENSG00000187082	11	8
ENSG00000198129	11	8
ENSG00000184276	11	11
ENSG00000186146	11	4
ENSG00000177990	11	12
ENSG00000184303	11	2
ENSG00000184110	11	16
ENSG00000116219	11	1
ENSG00000157344	11	16
ENSG00000198444	11	X
ENSG00000182502	11	22
ENSG00000214439	11	7
ENSG00000171928	11	17
ENSG00000099290	11	10
ENSG00000152726	11	10
ENSG00000188199	11	10
ENSG00000188152	11	9
ENSG00000182368	11	9
ENSG00000204805	11	9
ENSG00000204807	11	9
ENSG00000221930	11	X
ENSG00000189415	11	9
ENSG00000204849	11	9
ENSG00000197896	11	9
ENSG00000158483	11	11
ENSG00000177757	11	1
ENSG00000171847	11	12
ENSG00000215355	11	8
ENSG00000215354	11	8
ENSG00000215376	11	8
ENSG00000143631	11	1
ENSG00000086205	11	11
ENSG00000184492	11	2
ENSG00000204793	11	9
ENSG00000215269	11	X
ENSG00000205775	11	X
ENSG00000133475	11	22
ENSG00000149435	11	20
ENSG00000145736	11	5
ENSG00000196275	11	7
ENSG00000214801	11	6
ENSG00000153143	11	4
ENSG00000197465	11	4
ENSG00000185978	11	X
ENSG00000182782	11	12
ENSG00000196312	11	9
ENSG00000204525	11	6
ENSG00000204622	11	6
ENSG00000139675	11	13
ENSG00000099251	11	10
ENSG00000171116	11	X
ENSG00000214618	11	16
ENSG00000128322	11	22
ENSG00000221957	11	19
ENSG00000214856	11	17
ENSG00000204571	11	11
ENSG00000171916	11	17
ENSG00000186148	11	2
ENSG00000100068	11	22
ENSG00000176809	11	17
ENSG00000182759	11	8
ENSG00000171471	11	12
ENSG00000188013	11	17
ENSG00000165055	11	7
ENSG00000169876	11	7
ENSG00000214034	11	12
ENSG00000203827	11	1
ENSG00000203832	11	1
ENSG00000203836	11	1
ENSG00000142794	11	1
ENSG00000198496	11	17
ENSG00000158517	11	7
ENSG00000170906	11	19
ENSG00000103512	11	16
ENSG00000185164	11	16
ENSG00000183426	11	16
ENSG00000196877	11	16
ENSG00000196436	11	16
ENSG00000198435	11	9
ENSG00000174970	11	11
ENSG00000198601	11	1
ENSG00000177233	11	1
ENSG00000177201	11	1
ENSG00000196240	11	1
ENSG00000182783	11	1
ENSG00000181950	11	11
ENSG00000181958	11	11
ENSG00000181961	11	11
ENSG00000221954	11	11
ENSG00000178306	11	11
ENSG00000181935	11	11
ENSG00000182565	11	11
ENSG00000181903	11	11
ENSG00000185097	11	1
ENSG00000176695	11	19
ENSG00000177799	11	1
ENSG00000188439	11	11
ENSG00000176925	11	11
ENSG00000176787	11	11
ENSG00000180974	11	11
ENSG00000181074	11	11
ENSG00000184478	11	11
ENSG00000186113	11	11
ENSG00000205029	11	11
ENSG00000186119	11	11
ENSG00000198068	11	3
ENSG00000174957	11	11
ENSG00000205030	11	11
ENSG00000166693	11	11
ENSG00000185701	11	11
ENSG00000181371	11	11
ENSG00000181718	11	11
ENSG00000214880	11	11
ENSG00000180770	11	3
ENSG00000184055	11	11
ENSG00000177400	11	8
ENSG00000181767	11	11
ENSG00000181752	11	11
ENSG00000196696	11	16
ENSG00000186076	11	X
ENSG00000204794	11	9
ENSG00000183506	11	22
ENSG00000169659	11	2
ENSG00000125551	11	2
ENSG00000169040	11	5
ENSG00000188073	11	7
ENSG00000127957	11	7
ENSG00000123965	11	7
ENSG00000078319	11	7
ENSG00000196313	11	7
ENSG00000188219	11	2
ENSG00000198062	11	22
ENSG00000204486	11	1
ENSG00000204502	11	1
ENSG00000182330	11	1
ENSG00000204501	11	1
ENSG00000144134	11	2
ENSG00000187627	11	2
ENSG00000185304	11	2
ENSG00000183054	11	2
ENSG00000169629	11	2
ENSG00000187010	11	1
ENSG00000203989	11	X
ENSG00000196934	11	22
ENSG00000212664	11	1
ENSG00000136149	11	13
ENSG00000196933	11	X
ENSG00000205246	11	19
ENSG00000198106	11	16
ENSG00000158482	11	16
ENSG00000148965	11	11
ENSG00000126524	11	7
ENSG00000122854	11	10
ENSG00000177710	11	8
ENSG00000214617	11	16
ENSG00000164871	11	8
ENSG00000136206	11	7
ENSG00000170092	11	7
ENSG00000198305	11	7
ENSG00000124900	11	11
ENSG00000171483	11	X
ENSG00000197522	11	17
ENSG00000221927	11	18
ENSG00000206140	11	22
ENSG00000187653	11	4
ENSG00000189166	11	7
ENSG00000150244	11	11
ENSG00000198874	11	7
ENSG00000213759	11	4
ENSG00000182945	11	8
ENSG00000188403	11	15
ENSG00000185596	11	15
ENSG00000204376	11	X
ENSG00000196946	11	12
ENSG00000203976	10	X
ENSG00000205681	10	X
ENSG00000203978	10	X
ENSG00000214925	10	X
ENSG00000198820	10	X
ENSG00000217624	10	X
ENSG00000198022	10	X
ENSG00000165121	10	9
ENSG00000204798	10	9
ENSG00000219928	10	9
ENSG00000183938	10	9
ENSG00000187988	10	9
ENSG00000204031	10	9
ENSG00000170217	10	9
ENSG00000155282	10	9
ENSG00000178161	10	9
ENSG00000204831	10	9
ENSG00000212951	10	9
ENSG00000170152	10	9
ENSG00000169253	10	9
ENSG00000184139	10	9
ENSG00000206032	10	8
ENSG00000184844	10	8
ENSG00000188856	10	8
ENSG00000206033	10	8
ENSG00000205176	10	8
ENSG00000206034	10	8
ENSG00000215372	10	8
ENSG00000219507	10	8
ENSG00000173678	10	7
ENSG00000214765	10	7
ENSG00000205596	10	7
ENSG00000197990	10	7
ENSG00000214242	10	7
ENSG00000215092	10	7
ENSG00000188185	10	7
ENSG00000205337	10	7
ENSG00000067601	10	7
ENSG00000214232	10	7
ENSG00000174368	10	7
ENSG00000186921	10	7
ENSG00000198493	10	6
ENSG00000204697	10	6
ENSG00000181524	10	6
ENSG00000204194	10	6
ENSG00000217281	10	6
ENSG00000214653	10	6
ENSG00000181126	10	6
ENSG00000206474	10	6
ENSG00000197083	10	5
ENSG00000176857	10	5
ENSG00000197848	10	5
ENSG00000188002	10	5
ENSG00000214997	10	5
ENSG00000215156	10	5
ENSG00000204637	10	5
ENSG00000185041	10	5
ENSG00000205575	10	5
ENSG00000219492	10	4
ENSG00000213761	10	4
ENSG00000188438	10	4
ENSG00000205947	10	4
ENSG00000196620	10	4
ENSG00000180610	10	4
ENSG00000213114	10	3
ENSG00000214311	10	3
ENSG00000214135	10	3
ENSG00000214280	10	3
ENSG00000214552	10	3
ENSG00000214090	10	3
ENSG00000161132	10	22
ENSG00000188078	10	22
ENSG00000188424	10	22
ENSG00000184490	10	22
ENSG00000183441	10	21
ENSG00000212932	10	21
ENSG00000204554	10	20
ENSG00000174501	10	2
ENSG00000221861	10	2
ENSG00000144188	10	2
ENSG00000188765	10	2
ENSG00000162685	10	2
ENSG00000214262	10	2
ENSG00000217289	10	2
ENSG00000172799	10	2
ENSG00000188383	10	2
ENSG00000186825	10	2
ENSG00000184294	10	19
ENSG00000184635	10	19
ENSG00000205677	10	19
ENSG00000213797	10	19
ENSG00000213795	10	19
ENSG00000176923	10	19
ENSG00000205718	10	19
ENSG00000204517	10	19
ENSG00000213974	10	19
ENSG00000212712	10	18
ENSG00000172186	10	18
ENSG00000188933	10	17
ENSG00000189423	10	17
ENSG00000183600	10	17
ENSG00000189251	10	17
ENSG00000179277	10	17
ENSG00000214822	10	17
ENSG00000187870	10	17
ENSG00000204471	10	17
ENSG00000204880	10	17
ENSG00000214581	10	16
ENSG00000179755	10	16
ENSG00000188599	10	16
ENSG00000185051	10	16
ENSG00000158527	10	16
ENSG00000198064	10	16
ENSG00000196908	10	16
ENSG00000196796	10	16
ENSG00000196585	10	16
ENSG00000214614	10	16
ENSG00000205748	10	16
ENSG00000206168	10	16
ENSG00000214967	10	16
ENSG00000197627	10	15
ENSG00000184206	10	15
ENSG00000197414	10	15
ENSG00000185182	10	15
ENSG00000215315	10	15
ENSG00000205773	10	15
ENSG00000196648	10	15
ENSG00000184246	10	15
ENSG00000178115	10	15
ENSG00000215405	10	15
ENSG00000205270	10	15
ENSG00000181984	10	15
ENSG00000174450	10	15
ENSG00000214585	10	15
ENSG00000212987	10	15
ENSG00000103832	10	15
ENSG00000197978	10	15
ENSG00000188532	10	15
ENSG00000214310	10	15
ENSG00000215379	10	15
ENSG00000206127	10	15
ENSG00000205272	10	15
ENSG00000205271	10	15
ENSG00000184902	10	14
ENSG00000196183	10	14
ENSG00000214399	10	14
ENSG00000196593	10	13
ENSG00000205822	10	13
ENSG00000205804	10	13
ENSG00000215483	10	13
ENSG00000214685	10	12
ENSG00000188375	10	12
ENSG00000177359	10	12
ENSG00000180574	10	12
ENSG00000118976	10	12
ENSG00000166013	10	11
ENSG00000204456	10	11
ENSG00000214391	10	11
ENSG00000185641	10	11
ENSG00000171084	10	11
ENSG00000197149	10	11
ENSG00000205044	10	11
ENSG00000215033	10	10
ENSG00000215065	10	10
ENSG00000203769	10	10
ENSG00000203768	10	10
ENSG00000204172	10	10
ENSG00000173876	10	10
ENSG00000182418	10	10
ENSG00000179412	10	1
ENSG00000219133	10	1
ENSG00000215863	10	1
ENSG00000186543	10	1
ENSG00000203819	10	1
ENSG00000189092	10	1
ENSG00000203839	10	1
ENSG00000203820	10	1
ENSG00000196656	10	4
ENSG00000184227	10	14
ENSG00000204434	10	2
ENSG00000188234	10	10
ENSG00000172650	10	10
ENSG00000139133	10	12
ENSG00000051415	10	1
ENSG00000196774	10	9
ENSG00000186481	10	18
ENSG00000204693	10	2
ENSG00000196912	10	2
ENSG00000139223	10	12
ENSG00000179750	10	22
ENSG00000128284	10	22
ENSG00000187951	10	15
ENSG00000196433	10	X
ENSG00000160072	10	1
ENSG00000215915	10	1
ENSG00000180152	10	19
ENSG00000099389	10	20
ENSG00000177992	10	9
ENSG00000205017	10	17
ENSG00000197262	10	17
ENSG00000204936	10	19
ENSG00000008128	10	1
ENSG00000007129	10	19
ENSG00000204748	10	19
ENSG00000104818	10	19
ENSG00000189052	10	19
ENSG00000186940	10	9
ENSG00000166998	10	15
ENSG00000104938	10	19
ENSG00000154529	10	9
ENSG00000205755	10	X
ENSG00000215908	10	1
ENSG00000170373	10	20
ENSG00000101441	10	20
ENSG00000187267	10	X
ENSG00000213444	10	X
ENSG00000205702	10	22
ENSG00000154198	10	1
ENSG00000215371	10	8
ENSG00000212717	10	20
ENSG00000183628	10	22
ENSG00000116652	10	1
ENSG00000205095	10	4
ENSG00000142789	10	1
ENSG00000197932	10	X
ENSG00000173272	10	2
ENSG00000204677	10	5
ENSG00000214886	10	4
ENSG00000125804	10	20
ENSG00000175170	10	20
ENSG00000214562	10	10
ENSG00000184923	10	10
ENSG00000184040	10	10
ENSG00000170215	10	9
ENSG00000154537	10	9
ENSG00000178130	10	17
ENSG00000204844	10	9
ENSG00000147926	10	9
ENSG00000204561	10	9
ENSG00000163612	10	3
ENSG00000196815	10	8
ENSG00000157021	10	15
ENSG00000171931	10	17
ENSG00000149531	10	20
ENSG00000148828	10	10
ENSG00000172969	10	3
ENSG00000197704	10	10
ENSG00000219186	10	X
ENSG00000215275	10	X
ENSG00000140478	10	15
ENSG00000175265	10	15
ENSG00000183629	10	15
ENSG00000153666	10	15
ENSG00000215468	10	22
ENSG00000174428	10	7
ENSG00000183666	10	6
ENSG00000204625	10	6
ENSG00000206149	10	15
ENSG00000180229	10	15
ENSG00000124578	10	6
ENSG00000203812	10	1
ENSG00000203818	10	1
ENSG00000124097	10	20
ENSG00000206228	10	8
ENSG00000204869	10	19
ENSG00000217416	10	5
ENSG00000181819	10	X
ENSG00000125498	10	19
ENSG00000221920	10	19
ENSG00000189013	10	19
ENSG00000167633	10	19
ENSG00000128422	10	17
ENSG00000186925	10	21
ENSG00000204873	10	17
ENSG00000187272	10	17
ENSG00000213071	10	6
ENSG00000185158	10	17
ENSG00000214719	10	17
ENSG00000183305	10	X
ENSG00000204687	10	6
ENSG00000170255	10	11
ENSG00000179826	10	11
ENSG00000179817	10	11
ENSG00000214787	10	11
ENSG00000166926	10	11
ENSG00000204118	10	X
ENSG00000163386	10	1
ENSG00000122497	10	1
ENSG00000182487	10	7
ENSG00000213240	10	1
ENSG00000212844	10	19
ENSG00000122543	10	7
ENSG00000147380	10	X
ENSG00000166160	10	X
ENSG00000171942	10	19
ENSG00000130538	10	22
ENSG00000204245	10	9
ENSG00000196772	10	1
ENSG00000172150	10	17
ENSG00000177489	10	1
ENSG00000204688	10	6
ENSG00000203663	10	1
ENSG00000177212	10	1
ENSG00000180068	10	17
ENSG00000176312	10	14
ENSG00000176299	10	14
ENSG00000182652	10	14
ENSG00000167360	10	11
ENSG00000196578	10	3
ENSG00000181273	10	11
ENSG00000197621	10	3
ENSG00000127515	10	19
ENSG00000185385	10	19
ENSG00000188269	10	19
ENSG00000127530	10	19
ENSG00000174667	10	19
ENSG00000206014	10	8
ENSG00000161807	10	19
ENSG00000204293	10	11
ENSG00000197263	10	11
ENSG00000186288	10	X
ENSG00000215859	10	1
ENSG00000180764	10	10
ENSG00000134297	10	12
ENSG00000159266	10	17
ENSG00000197373	10	7
ENSG00000135213	10	7
ENSG00000183206	10	15
ENSG00000187537	10	14
ENSG00000212993	10	8
ENSG00000187545	10	1
ENSG00000204491	10	1
ENSG00000120952	10	1
ENSG00000204508	10	1
ENSG00000204507	10	1
ENSG00000204503	10	1
ENSG00000116708	10	1
ENSG00000204509	10	1
ENSG00000204919	10	13
ENSG00000170848	10	19
ENSG00000213413	10	7
ENSG00000170667	10	7
ENSG00000196862	10	2
ENSG00000015568	10	2
ENSG00000107018	10	9
ENSG00000196204	10	7
ENSG00000218175	10	2
ENSG00000197575	10	5
ENSG00000143556	10	1
ENSG00000205209	10	19
ENSG00000197976	10	X
ENSG00000168995	10	19
ENSG00000105366	10	19
ENSG00000197658	10	11
ENSG00000133460	10	22
ENSG00000215790	10	1
ENSG00000198021	10	X
ENSG00000198573	10	X
ENSG00000196406	10	X
ENSG00000214300	10	7
ENSG00000187754	10	X
ENSG00000157950	10	X
ENSG00000204368	10	X
ENSG00000174353	10	7
ENSG00000106610	10	7
ENSG00000197689	10	17
ENSG00000185128	10	17
ENSG00000213474	10	17
ENSG00000174115	10	17
ENSG00000189309	10	17
ENSG00000161583	10	17
ENSG00000188755	10	17
ENSG00000183632	10	16
ENSG00000144015	10	2
ENSG00000075886	10	2
ENSG00000129204	10	17
ENSG00000196131	10	19
ENSG00000197617	10	1
ENSG00000187667	10	15
ENSG00000123870	10	19
ENSG00000171291	10	19
ENSG00000185177	10	7
ENSG00000175322	10	18
ENSG00000196357	10	19
ENSG00000221895	10	19
ENSG00000215339	10	8
ENSG00000197294	10	2
ENSG00000197054	10	19
ENSG00000178604	10	19
ENSG00000197332	10	19
ENSG00000196267	10	19
ENSG00000161047	10	19
ENSG00000184785	9	X
ENSG00000197185	9	X
ENSG00000196395	9	X
ENSG00000215105	9	X
ENSG00000157965	9	X
ENSG00000169164	9	X
ENSG00000182574	9	X
ENSG00000159247	9	9
ENSG00000189357	9	9
ENSG00000214888	9	9
ENSG00000215237	9	9
ENSG00000215210	9	9
ENSG00000212989	9	8
ENSG00000173295	9	8
ENSG00000214885	9	8
ENSG00000204894	9	7
ENSG00000133375	9	7
ENSG00000218586	9	7
ENSG00000197258	9	7
ENSG00000146722	9	7
ENSG00000214922	9	6
ENSG00000215074	9	6
ENSG00000204789	9	6
ENSG00000185986	9	5
ENSG00000177738	9	5
ENSG00000204660	9	5
ENSG00000218227	9	5
ENSG00000186777	9	4
ENSG00000173966	9	4
ENSG00000186162	9	3
ENSG00000174715	9	3
ENSG00000212778	9	3
ENSG00000215464	9	22
ENSG00000212939	9	22
ENSG00000189269	9	22
ENSG00000197210	9	22
ENSG00000187979	9	22
ENSG00000220891	9	22
ENSG00000172963	9	22
ENSG00000189089	9	21
ENSG00000205181	9	20
ENSG00000163046	9	2
ENSG00000187984	9	2
ENSG00000180178	9	2
ENSG00000214453	9	2
ENSG00000204734	9	2
ENSG00000213850	9	2
ENSG00000204717	9	2
ENSG00000144039	9	2
ENSG00000144006	9	2
ENSG00000182814	9	2
ENSG00000183514	9	2
ENSG00000197918	9	2
ENSG00000204716	9	2
ENSG00000214429	9	2
ENSG00000214100	9	2
ENSG00000168129	9	2
ENSG00000212978	9	2
ENSG00000213967	9	19
ENSG00000221976	9	19
ENSG00000221987	9	19
ENSG00000196686	9	19
ENSG00000130612	9	19
ENSG00000213799	9	19
ENSG00000213801	9	19
ENSG00000187928	9	19
ENSG00000105694	9	19
ENSG00000183022	9	19
ENSG00000215525	9	18
ENSG00000215490	9	18
ENSG00000204383	9	17
ENSG00000187451	9	17
ENSG00000168937	9	17
ENSG00000108452	9	17
ENSG00000214069	9	17
ENSG00000197369	9	16
ENSG00000205918	9	16
ENSG00000196527	9	16
ENSG00000205782	9	16
ENSG00000215154	9	16
ENSG00000213957	9	16
ENSG00000214424	9	15
ENSG00000214432	9	15
ENSG00000189136	9	15
ENSG00000182625	9	15
ENSG00000205281	9	15
ENSG00000167141	9	15
ENSG00000214646	9	15
ENSG00000178606	9	15
ENSG00000214394	9	15
ENSG00000176433	9	15
ENSG00000214702	9	15
ENSG00000214677	9	15
ENSG00000196645	9	15
ENSG00000214433	9	15
ENSG00000206193	9	15
ENSG00000185078	9	15
ENSG00000179938	9	15
ENSG00000136315	9	14
ENSG00000214854	9	14
ENSG00000177350	9	14
ENSG00000206195	9	14
ENSG00000213315	9	14
ENSG00000187721	9	13
ENSG00000204917	9	13
ENSG00000121388	9	13
ENSG00000206192	9	13
ENSG00000187909	9	12
ENSG00000214264	9	11
ENSG00000204455	9	11
ENSG00000214256	9	11
ENSG00000219529	9	11
ENSG00000219430	9	10
ENSG00000215186	9	10
ENSG00000214298	9	10
ENSG00000185904	9	10
ENSG00000214564	9	10
ENSG00000206448	9	10
ENSG00000197511	9	1
ENSG00000203825	9	1
ENSG00000203830	9	1
ENSG00000172746	9	1
ENSG00000203842	9	1
ENSG00000221953	9	1
ENSG00000203781	9	1
ENSG00000080947	9	1
ENSG00000215380	9	4
ENSG00000184701	9	4
ENSG00000198904	9	22
ENSG00000214252	9	7
ENSG00000204113	9	X
ENSG00000204177	9	10
ENSG00000197503	9	12
ENSG00000214700	9	12
ENSG00000182397	9	15
ENSG00000203843	9	1
ENSG00000205850	9	13
ENSG00000186842	9	21
ENSG00000198284	9	3
ENSG00000221891	9	4
ENSG00000145965	9	6
ENSG00000146574	9	7
ENSG00000215117	9	8
ENSG00000080910	9	1
ENSG00000134365	9	1
ENSG00000196337	9	19
ENSG00000213030	9	19
ENSG00000105205	9	19
ENSG00000206062	9	22
ENSG00000197463	9	X
ENSG00000215115	9	X
ENSG00000176797	9	8
ENSG00000176782	9	8
ENSG00000186562	9	8
ENSG00000186579	9	8
ENSG00000171711	9	8
ENSG00000187630	9	14
ENSG00000188447	9	15
ENSG00000204527	9	19
ENSG00000127507	9	19
ENSG00000214860	9	17
ENSG00000189090	9	10
ENSG00000122376	9	10
ENSG00000215568	9	22
ENSG00000182890	9	X
ENSG00000159289	9	15
ENSG00000175676	9	15
ENSG00000187919	9	6
ENSG00000178605	9	X
ENSG00000101812	9	X
ENSG00000130656	9	16
ENSG00000179172	9	1
ENSG00000205100	9	4
ENSG00000205141	9	15
ENSG00000203914	9	1
ENSG00000205649	9	4
ENSG00000120235	9	9
ENSG00000188624	9	19
ENSG00000215285	9	9
ENSG00000206066	9	22
ENSG00000124334	9	X
ENSG00000188155	9	21
ENSG00000212722	9	17
ENSG00000198670	9	6
ENSG00000184525	9	17
ENSG00000198681	9	X
ENSG00000197172	9	X
ENSG00000213401	9	X
ENSG00000156009	9	X
ENSG00000141437	9	18
ENSG00000125144	9	16
ENSG00000205364	9	16
ENSG00000181250	9	2
ENSG00000196861	9	17
ENSG00000219481	9	1
ENSG00000205449	9	5
ENSG00000215864	9	1
ENSG00000183519	9	7
ENSG00000171936	9	19
ENSG00000188558	9	1
ENSG00000162727	9	1
ENSG00000176253	9	14
ENSG00000188000	9	19
ENSG00000172647	9	11
ENSG00000182378	9	X
ENSG00000168967	9	5
ENSG00000187953	9	7
ENSG00000166351	9	21
ENSG00000196604	9	2
ENSG00000126657	9	17
ENSG00000197549	9	22
ENSG00000221878	9	19
ENSG00000221826	9	19
ENSG00000204941	9	19
ENSG00000213516	9	1
ENSG00000128250	9	22
ENSG00000188683	9	19
ENSG00000214760	9	14
ENSG00000205767	9	14
ENSG00000101278	9	20
ENSG00000060303	9	6
ENSG00000189306	9	22
ENSG00000169402	9	7
ENSG00000197364	9	1
ENSG00000172250	9	22
ENSG00000089012	9	20
ENSG00000205045	9	17
ENSG00000178287	9	8
ENSG00000185319	9	X
ENSG00000204645	9	X
ENSG00000212789	9	11
ENSG00000198075	9	2
ENSG00000215127	9	4
ENSG00000122728	9	9
ENSG00000189375	9	17
ENSG00000205019	9	17
ENSG00000166984	9	21
ENSG00000132958	9	13
ENSG00000168930	9	11
ENSG00000178809	9	7
ENSG00000198033	9	13
ENSG00000127589	9	4
ENSG00000197888	9	4
ENSG00000135226	9	4
ENSG00000161133	9	22
ENSG00000188459	9	X
ENSG00000155622	9	X
ENSG00000143185	9	1
ENSG00000133519	9	22
ENSG00000178150	9	19
ENSG00000159885	9	19
ENSG00000167383	9	19
ENSG00000159882	9	19
ENSG00000196922	9	8
ENSG00000198039	9	7
ENSG00000118620	9	19
ENSG00000171295	9	19
ENSG00000160229	9	19
ENSG00000177599	9	19
ENSG00000198153	9	19
ENSG00000183647	9	19
ENSG00000178935	9	19
ENSG00000172000	9	19
ENSG00000197701	9	4
ENSG00000188171	9	19
ENSG00000196109	9	19
ENSG00000181450	9	1
ENSG00000197123	9	7
ENSG00000197124	9	19
ENSG00000196757	9	19
ENSG00000167562	9	19
ENSG00000215343	9	8
ENSG00000182903	9	4
ENSG00000196350	9	19
ENSG00000183850	9	19
ENSG00000196466	9	19
ENSG00000198346	9	19
ENSG00000167766	9	19
ENSG00000215812	9	1
ENSG00000105750	9	19
ENSG00000215887	9	1
ENSG00000197385	9	3
ENSG00000104777	9	19
ENSG00000167232	9	19
ENSG00000146757	9	7
ENSG00000204532	9	19
ENSG00000215276	8	X
ENSG00000186678	8	X
ENSG00000215093	8	X
ENSG00000215325	8	X
ENSG00000205664	8	X
ENSG00000189372	8	X
ENSG00000189145	8	X
ENSG00000204328	8	9
ENSG00000220171	8	9
ENSG00000170827	8	9
ENSG00000213003	8	8
ENSG00000205311	8	8
ENSG00000206100	8	8
ENSG00000188873	8	8
ENSG00000215377	8	8
ENSG00000214869	8	7
ENSG00000212837	8	7
ENSG00000219451	8	7
ENSG00000189093	8	7
ENSG00000182965	8	7
ENSG00000214035	8	7
ENSG00000189316	8	7
ENSG00000169921	8	7
ENSG00000176933	8	6
ENSG00000212121	8	6
ENSG00000214810	8	6
ENSG00000214636	8	6
ENSG00000172899	8	6
ENSG00000214479	8	6
ENSG00000216412	8	6
ENSG00000169075	8	6
ENSG00000219797	8	6
ENSG00000204661	8	5
ENSG00000215163	8	5
ENSG00000215068	8	5
ENSG00000184188	8	5
ENSG00000214890	8	5
ENSG00000198679	8	5
ENSG00000215247	8	5
ENSG00000205794	8	4
ENSG00000205940	8	4
ENSG00000186244	8	4
ENSG00000183432	8	4
ENSG00000220343	8	3
ENSG00000184100	8	3
ENSG00000214405	8	3
ENSG00000214210	8	3
ENSG00000206567	8	3
ENSG00000180385	8	3
ENSG00000178248	8	22
ENSG00000215573	8	22
ENSG00000169668	8	22
ENSG00000180150	8	22
ENSG00000206249	8	22
ENSG00000169325	8	22
ENSG00000206144	8	21
ENSG00000215467	8	20
ENSG00000219159	8	2
ENSG00000213453	8	2
ENSG00000221944	8	2
ENSG00000214334	8	2
ENSG00000177261	8	2
ENSG00000163098	8	2
ENSG00000135976	8	2
ENSG00000214843	8	2
ENSG00000204098	8	2
ENSG00000180458	8	19
ENSG00000213793	8	19
ENSG00000213803	8	19
ENSG00000205396	8	19
ENSG00000186008	8	19
ENSG00000204636	8	19
ENSG00000198633	8	19
ENSG00000166770	8	19
ENSG00000214049	8	19
ENSG00000188863	8	18
ENSG00000181626	8	18
ENSG00000221969	8	17
ENSG00000220161	8	17
ENSG00000215003	8	16
ENSG00000182376	8	16
ENSG00000155319	8	16
ENSG00000183355	8	16
ENSG00000216671	8	16
ENSG00000217897	8	16
ENSG00000166104	8	15
ENSG00000205276	8	15
ENSG00000205275	8	15
ENSG00000220356	8	15
ENSG00000205333	8	15
ENSG00000188388	8	15
ENSG00000214555	8	15
ENSG00000125385	8	14
ENSG00000214398	8	14
ENSG00000215394	8	14
ENSG00000214759	8	14
ENSG00000180662	8	14
ENSG00000205900	8	14
ENSG00000183673	8	14
ENSG00000187156	8	14
ENSG00000215486	8	13
ENSG00000118903	8	13
ENSG00000150276	8	13
ENSG00000174408	8	13
ENSG00000215477	8	13
ENSG00000212652	8	12
ENSG00000214639	8	12
ENSG00000214144	8	12
ENSG00000189332	8	11
ENSG00000188512	8	11
ENSG00000198050	8	10
ENSG00000204038	8	10
ENSG00000197366	8	10
ENSG00000214578	8	10
ENSG00000182632	8	10
ENSG00000178429	8	10
ENSG00000217327	8	1
ENSG00000215838	8	1
ENSG00000215909	8	1
ENSG00000215797	8	1
ENSG00000177770	8	1
ENSG00000188605	8	1
ENSG00000183929	8	1
ENSG00000216938	8	1
ENSG00000196690	8	1
ENSG00000168614	8	1
ENSG00000215009	8	12
ENSG00000187758	8	4
ENSG00000151303	8	10
ENSG00000163016	8	2
ENSG00000180071	8	9
ENSG00000148513	8	10
ENSG00000128394	8	22
ENSG00000122872	8	10
ENSG00000172232	8	19
ENSG00000124549	8	6
ENSG00000168903	8	5
ENSG00000173124	8	10
ENSG00000179362	8	15
ENSG00000131797	8	16
ENSG00000203684	8	1
ENSG00000176075	8	1
ENSG00000215465	8	21
ENSG00000182912	8	21
ENSG00000205856	8	22
ENSG00000187658	8	5
ENSG00000221845	8	7
ENSG00000204860	8	9
ENSG00000154898	8	17
ENSG00000135702	8	16
ENSG00000165682	8	12
ENSG00000197721	8	1
ENSG00000136488	8	17
ENSG00000213218	8	17
ENSG00000170369	8	20
ENSG00000101435	8	20
ENSG00000163735	8	4
ENSG00000175718	8	X
ENSG00000197838	8	19
ENSG00000171903	8	19
ENSG00000186115	8	19
ENSG00000186160	8	1
ENSG00000099977	8	22
ENSG00000181381	8	4
ENSG00000164816	8	8
ENSG00000215378	8	8
ENSG00000157326	8	14
ENSG00000217988	8	15
ENSG00000204121	8	2
ENSG00000185684	8	12
ENSG00000165591	8	X
ENSG00000144199	8	2
ENSG00000181562	8	14
ENSG00000198738	8	6
ENSG00000189132	8	X
ENSG00000198173	8	X
ENSG00000197053	8	9
ENSG00000213351	8	4
ENSG00000177138	8	X
ENSG00000187268	8	X
ENSG00000143226	8	1
ENSG00000160339	8	9
ENSG00000182707	8	X
ENSG00000189162	8	17
ENSG00000166840	8	11
ENSG00000120853	8	12
ENSG00000167195	8	15
ENSG00000132517	8	17
ENSG00000142511	8	19
ENSG00000206344	8	6
ENSG00000198518	8	6
ENSG00000108785	8	17
ENSG00000205955	8	3
ENSG00000181359	8	4
ENSG00000205527	8	15
ENSG00000215096	8	8
ENSG00000212633	8	X
ENSG00000171989	8	15
ENSG00000105198	8	19
ENSG00000006659	8	19
ENSG00000151033	8	10
ENSG00000184750	8	X
ENSG00000155495	8	X
ENSG00000205360	8	16
ENSG00000205361	8	16
ENSG00000169715	8	16
ENSG00000204053	8	X
ENSG00000179571	8	1
ENSG00000196427	8	1
ENSG00000186275	8	1
ENSG00000179406	8	7
ENSG00000167634	8	19
ENSG00000221888	8	1
ENSG00000180714	8	11
ENSG00000182162	8	X
ENSG00000151846	8	13
ENSG00000198526	8	2
ENSG00000068985	8	X
ENSG00000221833	8	X
ENSG00000158639	8	X
ENSG00000197479	8	5
ENSG00000187372	8	5
ENSG00000174827	8	1
ENSG00000163737	8	4
ENSG00000217261	8	22
ENSG00000128262	8	22
ENSG00000163736	8	4
ENSG00000197870	8	12
ENSG00000010438	8	9
ENSG00000221872	8	19
ENSG00000124435	8	19
ENSG00000124467	8	19
ENSG00000221856	8	3
ENSG00000181977	8	17
ENSG00000204474	8	X
ENSG00000102128	8	X
ENSG00000105808	8	7
ENSG00000115386	8	2
ENSG00000128253	8	22
ENSG00000139797	8	13
ENSG00000114547	8	3
ENSG00000215264	8	8
ENSG00000217644	8	1
ENSG00000205171	8	12
ENSG00000214896	8	15
ENSG00000181433	8	X
ENSG00000122852	8	10
ENSG00000129450	8	19
ENSG00000173262	8	12
ENSG00000189326	8	X
ENSG00000204363	8	X
ENSG00000205238	8	7
ENSG00000213599	8	16
ENSG00000177688	8	6
ENSG00000212125	8	12
ENSG00000128438	8	17
ENSG00000183434	8	X
ENSG00000110900	8	12
ENSG00000152086	8	2
ENSG00000203887	8	20
ENSG00000135220	8	4
ENSG00000182583	8	X
ENSG00000177504	8	X
ENSG00000182308	8	4
ENSG00000176566	8	8
ENSG00000189186	8	X
ENSG00000172967	8	22
ENSG00000163374	8	1
ENSG00000188818	8	5
ENSG00000197020	8	19
ENSG00000181896	8	19
ENSG00000197961	8	19
ENSG00000131127	8	4
ENSG00000204920	8	19
ENSG00000005801	8	11
ENSG00000132010	8	19
ENSG00000018607	8	19
ENSG00000178386	8	19
ENSG00000159904	8	19
ENSG00000213988	8	19
ENSG00000213096	8	19
ENSG00000197134	8	19
ENSG00000185947	8	16
ENSG00000089335	8	19
ENSG00000221874	8	19
ENSG00000197013	8	19
ENSG00000196705	8	19
ENSG00000197647	8	19
ENSG00000198342	8	19
ENSG00000130544	8	19
ENSG00000188868	8	19
ENSG00000198466	8	19
ENSG00000204611	8	19
ENSG00000213297	8	19
ENSG00000135747	8	1
ENSG00000197372	8	19
ENSG00000173041	8	7
ENSG00000196172	8	19
ENSG00000198429	8	19
ENSG00000182141	8	19
ENSG00000160352	8	19
ENSG00000182111	8	7
ENSG00000215383	8	4
ENSG00000197302	8	16
ENSG00000214635	8	16
ENSG00000196081	8	19
ENSG00000180081	8	19
ENSG00000198155	8	4
ENSG00000214652	8	7
ENSG00000160336	8	19
ENSG00000197933	8	19
ENSG00000081665	8	19
ENSG00000197360	8	19
ENSG00000213973	8	19
ENSG00000176289	7	X
ENSG00000214908	7	9
ENSG00000214358	7	9
ENSG00000181097	7	8
ENSG00000206042	7	8
ENSG00000206016	7	7
ENSG00000214314	7	7
ENSG00000217825	7	7
ENSG00000204516	7	6
ENSG00000204592	7	6
ENSG00000168384	7	6
ENSG00000196301	7	6
ENSG00000196306	7	6
ENSG00000221990	7	5
ENSG00000215110	7	4
ENSG00000185044	7	3
ENSG00000172912	7	22
ENSG00000215444	7	20
ENSG00000144010	7	2
ENSG00000204872	7	2
ENSG00000214197	7	19
ENSG00000212739	7	16
ENSG00000178107	7	14
ENSG00000214657	7	14
ENSG00000215306	7	14
ENSG00000197585	7	13
ENSG00000215211	7	11
ENSG00000214797	7	11
ENSG00000212946	7	10
ENSG00000197533	7	10
ENSG00000187481	7	1
ENSG00000203855	7	1
ENSG00000203858	7	1
ENSG00000162482	7	1
ENSG00000187733	7	1
ENSG00000221877	7	22
ENSG00000160862	7	7
ENSG00000113303	7	5
ENSG00000180066	7	10
ENSG00000180422	7	16
ENSG00000180869	7	1
ENSG00000182586	7	21
ENSG00000196810	7	4
ENSG00000204397	7	11
ENSG00000177675	7	12
ENSG00000086548	7	19
ENSG00000007306	7	19
ENSG00000186510	7	1
ENSG00000198930	7	X
ENSG00000170367	7	20
ENSG00000203983	7	X
ENSG00000188029	7	9
ENSG00000197371	7	X
ENSG00000206047	7	8
ENSG00000185918	7	8
ENSG00000164821	7	8
ENSG00000178700	7	3
ENSG00000176401	7	19
ENSG00000164556	7	7
ENSG00000183304	7	X
ENSG00000187474	7	19
ENSG00000205097	7	4
ENSG00000130383	7	19
ENSG00000118990	7	5
ENSG00000126251	7	19
ENSG00000203859	7	1
ENSG00000173110	7	1
ENSG00000120211	7	9
ENSG00000221906	7	19
ENSG00000197588	7	19
ENSG00000187223	7	1
ENSG00000187225	7	1
ENSG00000177689	7	X
ENSG00000046774	7	X
ENSG00000165509	7	X
ENSG00000198934	7	X
ENSG00000205358	7	16
ENSG00000162840	7	1
ENSG00000205277	7	7
ENSG00000186086	7	1
ENSG00000172774	7	11
ENSG00000175609	7	11
ENSG00000188877	7	8
ENSG00000167393	7	X
ENSG00000116721	7	1
ENSG00000204488	7	1
ENSG00000204510	7	1
ENSG00000165059	7	9
ENSG00000196415	7	19
ENSG00000128276	7	22
ENSG00000205853	7	22
ENSG00000169397	7	14
ENSG00000183611	7	3
ENSG00000215905	7	1
ENSG00000110484	7	11
ENSG00000124233	7	20
ENSG00000161640	7	19
ENSG00000203924	7	X
ENSG00000165584	7	X
ENSG00000165583	7	X
ENSG00000204648	7	X
ENSG00000180953	7	15
ENSG00000184905	7	X
ENSG00000221962	7	3
ENSG00000180438	7	3
ENSG00000176979	7	4
ENSG00000197042	7	4
ENSG00000102069	7	X
ENSG00000109181	7	4
ENSG00000205642	7	X
ENSG00000189030	7	1
ENSG00000189039	7	15
ENSG00000168703	7	20
ENSG00000196418	7	1
ENSG00000105708	7	19
ENSG00000171574	7	19
ENSG00000130684	7	20
ENSG00000130818	7	19
ENSG00000197044	7	19
ENSG00000197714	7	19
ENSG00000167555	7	19
ENSG00000198028	7	19
ENSG00000171469	7	19
ENSG00000171466	7	19
ENSG00000198551	7	19
ENSG00000196409	7	9
ENSG00000188295	7	1
ENSG00000169955	7	16
ENSG00000188474	7	19
ENSG00000197608	7	19
ENSG00000198414	6	X
ENSG00000214897	6	X
ENSG00000179028	6	X
ENSG00000204072	6	X
ENSG00000204915	6	X
ENSG00000197620	6	X
ENSG00000186788	6	9
ENSG00000204122	6	9
ENSG00000203987	6	9
ENSG00000214356	6	9
ENSG00000171889	6	9
ENSG00000215344	6	8
ENSG00000181508	6	8
ENSG00000212776	6	7
ENSG00000214841	6	7
ENSG00000175873	6	7
ENSG00000218672	6	7
ENSG00000221854	6	6
ENSG00000204616	6	6
ENSG00000204644	6	6
ENSG00000214894	6	6
ENSG00000203688	6	6
ENSG00000196126	6	6
ENSG00000204422	6	6
ENSG00000203809	6	6
ENSG00000214239	6	6
ENSG00000205653	6	6
ENSG00000204319	6	6
ENSG00000204738	6	5
ENSG00000214302	6	5
ENSG00000185057	6	5
ENSG00000204754	6	5
ENSG00000215245	6	5
ENSG00000183359	6	5
ENSG00000198277	6	4
ENSG00000205959	6	4
ENSG00000181877	6	4
[truncated: 17,940 more rows]

## Sheet: Human_Young_Gene_Mechanism
# Taken from Supplementary data of Yong E. Zhang etc. (2010)
# Chromosomal Redistribution of Male-Biased Genes in Mammalian Evolution with Two Bursts of Gene Gain on the X Chromosome
# PLoS Biol. 2010 Oct 5;8(10).
# Young genes (Primate-specific genes)
child_id	parent_id	gene_type	m_type	note
ENSG00000116652	NA	A	NA	NA
ENSG00000122852	NA	A	NA	NA
ENSG00000145965	NA	A	NA	NA
ENSG00000166770	NA	A	NA	NA
ENSG00000170389	NA	A
ENSG00000170906	NA	A	NA	NA
ENSG00000170919	NA	A	NA	NA
ENSG00000173295	NA	A	NA	NA
ENSG00000173727	NA	A	NA	NA
ENSG00000176075	NA	A	NA	NA
ENSG00000177738	NA	A	NA	NA
ENSG00000182139	NA	A	NA	NA
ENSG00000182418	NA	A	NA	NA
ENSG00000182912	NA	A	NA	NA
ENSG00000183929	NA	A
ENSG00000185203	NA	A
ENSG00000185351	NA	A	NA	NA
ENSG00000185904	NA	A	NA	NA
ENSG00000186842	NA	A	NA	NA
ENSG00000187156	NA	A	NA	NA
ENSG00000187172	NA	A	NA	NA
ENSG00000187221	NA	A
ENSG00000187658	NA	A	NA	NA
ENSG00000187811	NA	A	NA	NA
ENSG00000188185	NA	A	NA	NA
ENSG00000188639	NA	A	NA	NA
ENSG00000196593	NA	A	NA	NA
ENSG00000197494	NA	A
ENSG00000197617	NA	A	NA	NA
ENSG00000197627	NA	A	NA	NA
ENSG00000198637	NA	A	NA	NA
ENSG00000203684	NA	A	NA	NA
ENSG00000203843	NA	A	NA	NA
ENSG00000203887	NA	A	NA	NA
ENSG00000203949	NA	A	NA	NA
ENSG00000204098	NA	A	NA	NA
ENSG00000204119	NA	A	NA	NA
ENSG00000204306	NA	A
ENSG00000204383	NA	A	NA	NA
ENSG00000204788	NA	A
ENSG00000204814	NA	A	NA	NA
ENSG00000204831	NA	A	NA	NA
ENSG00000204860	NA	A	NA	NA
ENSG00000204867	NA	A	NA	NA
ENSG00000205018	NA	A	NA	NA
ENSG00000205176	NA	A
ENSG00000205181	NA	A	NA	NA
ENSG00000205209	NA	A	NA	NA
ENSG00000205217	NA	A	NA	NA
ENSG00000205337	NA	A
ENSG00000205782	NA	A	NA	NA
ENSG00000205900	NA	A	NA	NA
ENSG00000206193	NA	A	NA	NA
ENSG00000206567	NA	A	NA	NA
ENSG00000212939	NA	A
ENSG00000212978	NA	A
ENSG00000213413	NA	A	NA	NA
ENSG00000213803	NA	A	NA	NA
ENSG00000213826	NA	A
ENSG00000213850	NA	A
ENSG00000214049	NA	A	NA	NA
ENSG00000214371	NA	A
ENSG00000214399	NA	A
ENSG00000214401	NA	A	NA	NA
ENSG00000214439	NA	A	NA	NA
ENSG00000214453	NA	A	NA	NA
ENSG00000214479	NA	A
ENSG00000214700	NA	A	NA	NA
ENSG00000214854	NA	A
ENSG00000214861	NA	A
ENSG00000215068	NA	A	NA	NA
ENSG00000215117	NA	A	NA	NA
ENSG00000215154	NA	A
ENSG00000215163	NA	A
ENSG00000215374	NA	A	NA	NA
ENSG00000215378	NA	A	NA	NA
ENSG00000215465	NA	A	NA	NA
ENSG00000215483	NA	A	NA	NA
ENSG00000215490	NA	A
ENSG00000219159	NA	A	NA	NA
ENSG00000219529	NA	A
ENSG00000220891	NA	A	NA	NA
ENSG00000221845	NA	A	NA	NA
ENSG00000221891	NA	A
ENSG00000221953	NA	A
ENSG00000005801	ENSG00000213967	D	M	1:4:1:7;chr11-chr19:0.587:1:1:0;BLAST
ENSG00000006659	ENSG00000105198	D	T	1:4:1:4;0:chr19:44878400-44891927:44784556-44789953:0.669:0.99:0.98:3e-49;BLAST
ENSG00000008128	ENSG00000189229	D	D	2:20:1:20;1:chr1:1620884-1647343:1557686-1642752;0.895:1:1:0;Self
ENSG00000010438	ENSG00000204982	D	M	1:5:1:5;chr9-chr7:0.897:1:1:1e-139;BLAST
ENSG00000018607	ENSG00000204920	D	T	3:6:2:5;0:chr19:49147126-49163148:49180067-49193437;0.739:0.94:0.98:0;Self
ENSG00000051415	ENSG00000187733	D	T	2:11:1:10;0:chr1:103963451-104057619:104057620-104111674;1:1:1:0;Self
ENSG00000068990	ENSG00000198716	D	D	2:5:2:5;3:chrX:49199053-49256595:49179942-49237525;0.991:1:1:1e-68;Self
ENSG00000069651	ENSG00000185208	D	T	1:8:1:8;0:chr16:14688523-14729882:14727642-14768997;0.997:1:1:1e-137;Self
ENSG00000072444	ENSG00000204147	D	D	1:5:2:6;84:chr10:47505901-47535371:52170930-52200334;0.994:1:1:2e-93;Self
ENSG00000075886	ENSG00000152086	D	D	1:5:1:5;55:chr2:131925602-131968625:130654145-130696958;0.987:1:1:0;Self
ENSG00000080910	ENSG00000134391	D	D	1:6:1:5;1:chr1:195052760-195067894:195176784-195194986;0.779:1:1:1e-98;Self
ENSG00000080947	ENSG00000058453	D	D	10:13:5:37;24:chr1:16673474-16690389:17128994-17147508;0.85:0.7:0.78:2e-83;Self
ENSG00000089012	ENSG00000101307	D	T	2:5:2:5;0:chr20:1557788-1588894:1512042-1551089;0.808:1:0.91:1e-163;Self
ENSG00000089335	ENSG00000197841	D	D	1:5:1:4;1:chr19:39865079-39869529:39921439-39925999;0.708:1:0.99:0;Self
ENSG00000099251	ENSG00000132196	D	M	1:4:1:4;chr10-chr1;0.963:0.82:1:2e-53;Self
ENSG00000099290	ENSG00000152726	D	D	4:31:2:28;72:chr10:51506345-51563208:47412483-47469356;0.98:0.93:0.99:0;Self
ENSG00000099389	ENSG00000205203	D	M	1:2:1:2;chr20-chr17;0.921:0.99:0.99:5e-50;Self
ENSG00000100121	ENSG00000183038	D	D	1:5:2:6;154:chr22:21317999-21325162:18741378-18748581;0.821:1:1:1e-115;Self
ENSG00000100181	ENSG00000215506	D	M	2:6:2:7;chr22-chrY;0.883:0.76:0.94:7e-46;Self
ENSG00000101435	ENSG00000173335	D	D	1:2:1:2;1:chr20:23492902-23497189:23530553-23534604;0.55:0.74:0.72:7e-25;Self
ENSG00000101441	ENSG00000170373	D	D	1:3:2:4;1:chr20:23609376-23627629:23671373-23689481;0.872:1:1:1e-67;Self
ENSG00000101812	ENSG00000123569	D	T	1:4:1:9;0:chrX:103148692-103187346:103148695-103187349;0.642:1:1:4e-80;Self
ENSG00000102080	ENSG00000185254	D	D	1:4:2:5;3:chrX:153077878-153098740:153152124-153176758:1:1:1:0;BLAST
ENSG00000102128	ENSG00000172476	D	D	1:1:3:3;16:chrX:102077477-102082763:102638476-102643774;0.978:1:1:1e-157;Self
ENSG00000103512	ENSG00000103226	D	D	1:31:1:31;20:chr16:14831187-14929249:16230021-16327892;0.995:1:0.96:0;Self
ENSG00000104818	ENSG00000189052	D	D	1:3:1:3;2:chr19:54227071-54228717:54239185-54240814;0.994:1:0.99:2e-93;Self
ENSG00000104827	ENSG00000204748	D	D	1:3:1:3;3:chr19:54217794-54219325:54230411-54232167;0.981:0.94:1:2e-88;Self
ENSG00000105198	ENSG00000006659	D	T	1:4:1:4;0:chr19:44786500-44786627:44888491-44888618;0.674:0.95:0.99:6e-49;Self
ENSG00000105694	ENSG00000154582	D	M	1:2:2:4;chr19-chr8:0.655:0.92:0.99:6e-32;BLAST
ENSG00000105808	ENSG00000170667	D	D	1:21:1:21;3:chr7:102006948-102047227:101907715-101948046;0.996:1:1:0;Self
ENSG00000105889	ENSG00000164647	D	D	2:4:2:4;629:chr7:22498285-22507617:89620435-89629774;0.932:0.77:0.75:1e-128;Self
ENSG00000106714	ENSG00000154529	D	D	1:24:1:24;96:chr9:39062764-39278456:43625059-43861487:0.982:1:1:0;BLAST
ENSG00000107018	ENSG00000107014	D	D	1:3:1:3;2:chr9:5324424-5331849:5289175-5296720;0.822:1:0.99:6e-57;Self
ENSG00000108452	ENSG00000105750	D	M	1:1:4:4;chr17-chr19:0.714:1:0.75:3e-21;BLAST
ENSG00000110900	ENSG00000177697	D	M	2:8:3:9;chr12-chr11:0.588:0.95:0.95:4e-82;BLAST
ENSG00000114547	ENSG00000065371	D	D	2:6:3:7;23:chr3:127163157-127185797:125169738-125201267;0.958:1:1:1e-114;Self
ENSG00000115386	ENSG00000172023	D	T	2:6:2:6;0:chr2:79200637-79204256:79165452-79169120;0.867:1:1:9e-84;Self
ENSG00000116219	ENSG00000187017	D	D	1:11:1:11;237:chr1:16888137-16919808:6410308-6442064;0.936:1:0.93:0;Self
ENSG00000116708	ENSG00000157358	D	D	2:4:2:4;23:chr1:12861623-12927847:13514560-13521575:0.983:1:1:0;BLAST
ENSG00000116785	ENSG00000134365	D	D	1:5:1:10;1:chr1:195009476-195045275:195122733-195170180;0.667:1:0.98:6e-51;Self
ENSG00000117262	ENSG00000188092	D	D	1:14:1:14;35:chr1:144459423-144544474:145861130-145948719;1:1:1:0;Self
ENSG00000118620	ENSG00000160352	D	T	2:5:2:5;0:chr19:20995019-21033507:21056560-21093765;0.74:0.97:0.82:0;Self
ENSG00000120235	ENSG00000120247	D	T	1:1:1:1;0:chr9:21340221-21342195:21357340-21359371;0.852:1:1:2e-86;Self
ENSG00000120952	ENSG00000204495	D	D	2:4:2:4;22:chr1:12838232-12850001:13314816-13326537;0.926:1:1:0;Self
ENSG00000122497	ENSG00000203832	D	D	1:22:3:110;2:chr1:146459470-146482562:146606771-146628394;0.866:1:0.99:0;Self
ENSG00000122543	ENSG00000135175	D	D	1:4:1:4;836:chr7:5884920-5897429:97446983-97459449;0.982:1:1:5e-56;Self
ENSG00000122674	ENSG00000146574	D	D	1:15:1:15;25:chr7:5900721-5936920:6800351-6836564;1:1:1:0;Self
ENSG00000122854	ENSG00000122852	D	D	3:6:3:6;2:chr10:81304402-81312399:81358271-81366311;0.968:1:1:1e-146;Self
ENSG00000122872	ENSG00000122644	D	M	1:1:2:2;chr10-chr7;0.905:0.81:0.95:7e-96;Self
ENSG00000123870	ENSG00000198538	D	D	1:4:4:4;6:chr19:57793038-57793308:57992906-57993176;0.554:1:0.88:1e-134;Self
ENSG00000123965	ENSG00000174384	D	D	2:6:1:5;7:chr7:73947093-73962720:74337877-74353660;0.976:0.84:0.83:9e-93;Self
ENSG00000124399	ENSG00000065518	D	M	1:2:1:3;chr4-chr3:0.891:1:1:2e-63;BLAST
ENSG00000124435	ENSG00000221987	D	D	1:4:1:4;2:chr19:48267540-48282360:48390180-48405284;0.71:0.96:0.98:1e-164;Self
ENSG00000124467	ENSG00000221878	D	D	1:5:1:5;2:chr19:47945845-47965049:48059625-48079025;0.908:1:1:0;Self
ENSG00000124578	ENSG00000198327	D	T	1:1:1:1;0:chr6:26354799-26355316:26348504-26349024;0.847:1:0.95:5e-38;Self
ENSG00000124900	ENSG00000219061	D	D	1:6:1:7;30:chr11:55409460-55415858:49811265-49817448:0.916:0.98:1:0;BLAST
ENSG00000125144	ENSG00000205358	D	T	1:3:1:3;0:chr16:55256378-55260063:55260640-55264283;0.887:1:1:2e-33;Self
ENSG00000125498	ENSG00000189013	D	T	1:8:1:8;0:chr19:59982447-59984184:60012670-60014411;0.592:0.98:0.9:1e-117;Self
ENSG00000125551	ENSG00000183281	D	D	1:3:1:3;5:chr2:87819654-87840791:87090417-87111538;1:1:1:3e-50;Self
ENSG00000125804	ENSG00000175170	D	D	2:5:2:5;2:chr20:25988116-25998173:25715004-25725061;0.981:1:1:2e-89;Self
ENSG00000126542	ENSG00000183675	D	D	3:7:4:8;10:chr10:48938067-49059713:48367521-48489165;0.997:1:0.72:1e-174;Self
ENSG00000127515	ENSG00000172148	D	T	1:1:1:1;0:chr19:14812746-14813909:14835584-14836673;0.806:1:1:1e-141;Self
ENSG00000127530	ENSG00000188269	D	T	1:1:1:1;0:chr19:14770979-14771985:14799064-14800095;0.699:0.94:0.95:1e-117;Self
ENSG00000127589	ENSG00000173213	D	M	1:4:1:4;chr4-chr18:0.944:0.99:0.97:0;BLAST
ENSG00000128250	ENSG00000128253	D	D	1:2:3:4;85:chr22:28160678-28169943:30914941-30923376;0.907:0.91:0.76:1e-151;Self
ENSG00000128253	ENSG00000128276	D	D	3:5:1:2;2:chr22:30916420-30927734:31081340-31087153;0.945:0.77:0.91:1e-159;Self
ENSG00000128262	ENSG00000217261	D	D	1:1:1:1;220:chr22:22977589-22991492:19809949-19812352:0.981:1:1:0;BLAST
ENSG00000128422	ENSG00000131885	D	D	1:8:1:8;51:chr17:16684780-16689922:18270966-18275887:0.984:1:1:0;BLAST
ENSG00000129450	ENSG00000168995	D	T	1:7:1:7;0:chr19:56321237-56325249:56340068-56348412;0.774:1:0.99:0;Self
ENSG00000130538	ENSG00000196143	D	M	1:1:1:1;chr22-chr14;0.988:1:1:0;Self
ENSG00000130544	ENSG00000167785	D	D	3:8:1:6;46:chr19:7025983-7036973:8781235-8794421;0.643:1:1:1e-163;Self
ENSG00000130656	ENSG00000206178	D	T	1:3:1:3;0:chr16:142588-144524:152802-155270;0.993:0.94:1:4e-71;Self
ENSG00000131127	ENSG00000197701	D	D	1:4:1:5;6:chr4:321622-359047:43227-77340:0.696:1:0.99:0;BLAST
ENSG00000131885	ENSG00000128422	D	D	1:8:1:8;49:chr17:18262987-18295390:16665423-16697838;0.963:1:1:0;Self
ENSG00000132010	ENSG00000197857	D	D	2:4:2:5;2:chr19:12105853-12112648:12205581-12264570;0.57:0.91:0.92:1e-175;Self
ENSG00000132498	ENSG00000183148	D	D	1:15:1:15;25:chr9:43079968-43123540:42358299-42401859:0.998:1:1:0;BLAST
ENSG00000132517	ENSG00000185803	D	M	2:5:2:5;chr17-chr8;0.865:1:1:0;Self
ENSG00000133433	ENSG00000099984	D	D	1:5:1:5;3:chr22:22629605-22633393:22652314-22656102:0.996:1:1:1e-138;BLAST
ENSG00000134365	ENSG00000116785	D	D	1:6:1:6;1:chr1:195122978-195162934:195009719-195038022;0.599:1:1:1e-134;Self
ENSG00000135213	ENSG00000196313	D	D	2:13:2:13;56:chr7:74774797-74960709:71980616-72165979;0.974:0.78:1:0;Self
ENSG00000135220	ENSG00000213759	D	D	1:6:1:6;2:chr4:69828392-69852673:70073244-70083557;0.599:0.98:0.99:1e-180;Self
ENSG00000135702	ENSG00000183196	D	T	3:3:4:4;0:chr16:74120275-74127622:74069772-74087397;0.858:0.94:0.98:0;Self
ENSG00000135747	ENSG00000196826	D	M	1:4:1:4;chr1-chr19:0.623:0.99:1:1e-138;BLAST
ENSG00000136206	ENSG00000170092	D	D	1:6:1:7;311:chr7:44007013-44016247:74962235-74969197:0.955:1:1:0;BLAST
ENSG00000136315	ENSG00000169385	D	T	1:1:2:2;0:chr14:20454753-20459651:20490890-20495793;0.849:0.75:0.74:5e-58;Self
ENSG00000136682	ENSG00000147996	D	M	1:15:1:15;chr2-chr9;0.985:1:1:0;Self
ENSG00000136698	ENSG00000152093	D	T	1:6:1:6;0:chr2:131034870-131085743:130983111-131033958;0.996:1:1:1e-136;Self
ENSG00000137970	ENSG00000214485	D	M	1:3:1:3;chr1-chr5:0.945:1:1:1e-145;BLAST
ENSG00000139133	ENSG00000175548	D	D	1:3:1:3;9:chr12:34055875-34079517:36986016-37009809;0.96:1:1:0;Self
ENSG00000139797	ENSG00000125352	D	M	1:1:1:1;chr13-chrX;0.747:0.98:0.94:1e-136;Self
ENSG00000140478	ENSG00000159289	D	D	1:19:1:18;14:chr15:70706003-70749281:72146769-72190039;0.99:1:1:0;Self
ENSG00000141437	ENSG00000122696	D	M	1:1:3:3;chr18-chr9:0.96:1:1:1e-166;BLAST
ENSG00000142789	ENSG00000219073	D	T	1:7:1:7;0:chr1:22199898-22215282:22175253-22192096;0.93:1:1:1e-150;Self
ENSG00000142794	ENSG00000152042	D	D	6:18:1:19;1614:chr1:21648848-21685662:144742297-144779632;0.736:0.94:0.87:0;Self
ENSG00000143185	ENSG00000143184	D	T	1:3:1:3;0:chr1:166776289-166782453:166809869-166817611;0.982:1:1:7e-58;Self
ENSG00000143226	ENSG00000072694	D	D	1:6:1:6;6:chr1:159741844-159755984:159899575-159914575:0.872:0.74:0.79:1e-115;BLAST
ENSG00000143429	ENSG00000162685	D	M	2:3:2:3;chr1-chr2;1:0.81:1:6e-35;Self
ENSG00000143556	ENSG00000197364	D	T	2:3:1:3;0:chr1:151696841-151700298:151676092-151679636;0.547:0.94:0.99:9e-29;Self
ENSG00000144006	ENSG00000174501	D	D	10:50:1:18;32:chr2:95911506-95945383:97220721-97247107;0.751:0.97:0.78:1e-110;Self
ENSG00000144015	ENSG00000144010	D	D	2:7:2:7;2:chr2:95609269-95648778:95486908-95526467;0.915:1:1:0;Self
ENSG00000144039	ENSG00000188668	D	D	1:1:4:4;822:chr2:71107394-71120835:159416224-159429565;0.955:1:1:3e-43;Self
ENSG00000144134	ENSG00000079974	D	M	2:9:3:10;chr2-chr22:0.987:1:1:1e-129;BLAST
ENSG00000144188	ENSG00000144010	D	D	1:7:2:7;31:chr2:97035123-97070196:95486278-95521280;0.901:1:1:0;Self
ENSG00000144199	ENSG00000115042	D	D	2:8:2:8;36:chr2:97113051-97124309:95432203-95442605:0.981:1:1:1e-179;BLAST
ENSG00000145002	ENSG00000186523	D	D	1:5:1:5;2:chr8:12285913-12348580:12036640-12099344;1:1:1:1e-84;Self
ENSG00000145736	ENSG00000183474	D	D	2:16:3:17;16:chr5:70366717-70399253:68891830-68924107:0.992:1:1:0;BLAST
ENSG00000146556	ENSG00000185596	D	M	1:13:1:15;chr1-chr15:0.971:1:1:0;BLAST
ENSG00000146574	ENSG00000122674	D	D	1:15:1:15;25:chr7:6800240-6836560:5900725-5936990;1:1:1:0;Self
ENSG00000146722	ENSG00000205584	D	D	1:4:1:4;56:chr7:74774797-74894364:72046374-72165979;0.771:1:1:4e-52;Self
ENSG00000146757	ENSG00000198039	D	D	1:3:1:4;7:chr7:64475904-64504267:64000691-64029425;0.728:1:0.94:0;Self
ENSG00000147380	ENSG00000166160	D	D	1:6:1:6;1:chrX:153101348-153114831:153138479-153151953:1:1:1:0;BLAST
ENSG00000147926	ENSG00000204840	D	D	1:4:1:4;9:chr9:40690291-40696540:41311107-41317364:0.993:1:1:0;BLAST
ENSG00000147996	ENSG00000136682	D	M	1:15:1:15;chr9-chr2;0.985:1:1:0;Self
ENSG00000148828	ENSG00000205097	D	M	1:4:1:4;chr10-chr4;0.982:1:1:1e-157;Self
ENSG00000149435	ENSG00000100121	D	M	2:6:1:5;chr20-chr22;0.942:1:1:1e-118;Self
ENSG00000149656	ENSG00000170590	D	M	1:3:1:3;chr20-chr6:0.993:0.99:0.9:1e-85;BLAST
ENSG00000151033	ENSG00000120563	D	D	1:5:1:5;20:chr10:30940705-30959853:29616905-29640179;0.974:1:1:1e-112;Self
ENSG00000151539	ENSG00000186234	D	D	1:8:1:8;72:chr4:3990851-4006925:9302719-9318820;0.912:0.88:1:1e-147;Self
ENSG00000152086	ENSG00000075886	D	D	1:5:1:5;55:chr2:130654145-130696951:131925609-131968625;0.987:1:1:0;Self
ENSG00000153143	ENSG00000170180	D	T	1:5:1:5;0:chr4:145137110-145168453:145256410-145289802;0.785:0.99:0.79:3e-41;Self
ENSG00000153165	ENSG00000187627	D	D	2:22:2:22;249:chr2:106391167-106451445:86994225-87083181;0.954:0.98:0.99:0;Self
ENSG00000153666	ENSG00000188626	D	D	9:12:9:12;120:chr15:20801120-20840270:26722892-26762156;0.623:0.71:1:1e-103;Self
ENSG00000153684	ENSG00000183629	D	T	8:18:8:18;0:chr15:26297405-26310759:26563798-26577158:1:1:1:0;BLAST
ENSG00000154537	ENSG00000170215	D	D	1:2:1:2;114:chr9:44930232-44931487:67382750-67384009:1:1:1:1e-33;BLAST
ENSG00000154898	ENSG00000154874	D	D	1:3:1:3;70:chr17:20164741-20215237:18418399-18469966;0.972:1:0.83:1e-126;Self
ENSG00000155282	ENSG00000221917	D	D	1:4:2:5;27:chr9:67567259-67577817:68715488-68738681:0.988:1:0.95:1e-142;BLAST
ENSG00000155428	ENSG00000178809	D	D	2:5:2:5;73:chr7:72067952-72077933:74862839-74872824:0.996:1:1:1e-147;BLAST
ENSG00000155622	ENSG00000185751	D	D	2:5:2:5;13:chrX:52128793-52135535:52397079-52403821:1:1:1:4e-62;BLAST
ENSG00000156009	ENSG00000147381	D	D	3:3:3:3;23:chrX:148770653-148775266:150831652-150844298:0.724:0.98:0.98:1e-119;BLAST
ENSG00000156363	ENSG00000184206	D	D	1:7:1:6;24:chr15:80985634-80992216:82695531-82700382:0.951:1:1:0;BLAST
ENSG00000156755	ENSG00000204776	D	D	1:2:2:3;16:chr9:69066928-69067578:69634070-69634916:1:0.99:0.81:1e-56;BLAST
ENSG00000157021	ENSG00000188343	D	M	1:2:1:8;chr15-chr8;0.956:0.9:0.85:1e-142;Self
ENSG00000157322	ENSG00000140839	D	D	2:13:1:13;57:chr16:68534992-68564087:72991342-73020328;0.987:1:1:0;Self
ENSG00000157326	ENSG00000187630	D	T	1:6:1:6;0:chr14:23491337-23511888:23526485-23549013;0.938:0.76:0.91:1e-104;Self
ENSG00000157341	ENSG00000185710	D	D	3:6:3:6;8:chr16:22370389-22385434:21822947-21837978:1:1:1:1e-108;BLAST
ENSG00000157950	ENSG00000165583	D	D	2:7:2:7;166:chrX:52795988-52806396:47931862-47942255;0.801:0.72:0.86:2e-72;Self
ENSG00000157965	ENSG00000126752	D	D	2:6:2:6;143:chrX:52664201-52721659:47995032-48112965;0.909:1:0.77:9e-73;Self
ENSG00000158482	ENSG00000198106	D	D	1:4:1:4;107:chr16:21298814-21310913:29210161-29293095:0.992:1:1:1e-139;BLAST
ENSG00000158483	ENSG00000171084	D	D	1:4:1:5;53:chr11:71164517-71193473:67312281-67341090;0.921:0.99:0.99:6e-61;Self
ENSG00000158517	ENSG00000182487	D	D	1:11:1:11;33:chr7:73780442-73843013:72226765-72289333;0.995:1:1:0;Self
ENSG00000158639	ENSG00000187761	D	D	2:5:2:5;15:chrX:55263515-55267266:55118221-55122067:0.899:0.99:0.99:2e-50;BLAST
ENSG00000159123	ENSG00000184911	D	T	1:4:1:4;0:chrX:71997146-72116484:71877461-71996838;1:1:1:2e-69;Self
ENSG00000159247	ENSG00000173213	D	M	1:4:1:4;chr9-chr18:0.968:0.99:0.99:0;BLAST
ENSG00000159289	ENSG00000140478	D	D	1:18:1:19;14:chr15:72146768-72161496:70734540-70749282;0.988:1:1:0;Self
ENSG00000159712	ENSG00000180071	D	D	1:15:1:15;156:chr9:33523907-33551599:38572761-38600868;0.853:0.96:1:0;Self
ENSG00000159860	ENSG00000170379	D	D	1:5:2:7;2:chr7:143135846-143146433:143045539-143056127;0.996:0.87:0.77:0;Self
ENSG00000159882	ENSG00000204920	D	T	1:4:2:5;0:chr19:49198789-49207589:49180035-49193601;0.801:1:0.99:0;Self
ENSG00000159885	ENSG00000159882	D	T	1:4:1:4;0:chr19:49207590-49229200:49194435-49207662;0.78:1:1:0;Self
ENSG00000159904	ENSG00000186019	D	T	1:4:1:4;0:chr19:49308444-49328699:49289574-49304161;0.697:0.99:1:0;Self
ENSG00000160072	ENSG00000197785	D	T	6:15:6:16;0:chr1:1396754-1421648:1437161-1460132;0.942:0.9:0.7:0;Self
ENSG00000160229	ENSG00000198153	D	D	1:4:1:4;7:chr19:20139023-20169892:19766361-19793541:0.778:1:0.95:5e-98;BLAST
ENSG00000160336	ENSG00000198346	D	T	1:1:3:3;0:chr19:58648665-58653922:58684392-58689430;0.738:1:0.91:0;Self
ENSG00000160352	ENSG00000196705	D	T	2:5:2:5;0:chr19:21055990-21096088:21115813-21160634;0.857:0.84:0.95:0;Self
ENSG00000161047	ENSG00000198551	D	D	1:2:4:4;154:chr19:15793762-15795919:11586045-11588869;0.576:0.94:0.81:1e-24;Self
ENSG00000161103	ENSG00000198567	D	D	2:2:4:4;103:chr22:17224645-17227474:19975342-19978982:0.99:1:1:8e-59;BLAST
ENSG00000161133	ENSG00000184979	D	D	1:9:2:10;69:chr22:19046939-19062350:17022271-17037604;0.933:1:0.89:1e-178;Self
ENSG00000161583	ENSG00000215748	D	M	2:14:2:14;chr17-chrNT_113935:1:1:1:0;BLAST
ENSG00000161807	ENSG00000170920	D	T	1:1:1:1;0:chr19:9085993-9087450:9097197-9098637;0.678:0.9:0.96:1e-113;Self
ENSG00000162685	ENSG00000143429	D	M	2:3:2:3;chr2-chr1;1:1:0.81:6e-35;Self
ENSG00000162727	ENSG00000198601	D	T	1:1:1:1;0:chr1:246371414-246379734:246406191-246414608;0.913:0.99:0.89:1e-164;Self
ENSG00000162747	ENSG00000203747	D	D	1:5:1:5;1:chr1:159853839-159885471:159772415-159804087;0.967:1:0.93:1e-151;Self
ENSG00000162825	ENSG00000168614	D	D	6:14:4:15;8:chr1:142857141-142874754:143522082-143539686;0.654:1:0.72:1e-175;Self
ENSG00000163040	ENSG00000152076	D	D	1:8:1:8;62:chr2:132001940-132007707:130613332-130619122:0.981:1:1:0;BLAST
ENSG00000163046	ENSG00000215567	D	M	4:6:2:4;chr2-chr21:0.956:1:1:3e-34;BLAST
ENSG00000163386	ENSG00000203832	D	D	3:17:2:110;88:chr1:144004163-144074921:146629992-146713980;0.981:1:1:0;Self
ENSG00000163735	ENSG00000124875	D	D	1:4:1:4;5:chr4:75079476-75083619:74920910-74924136;0.798:0.74:1:2e-46;Self
ENSG00000163737	ENSG00000109272	D	D	1:3:1:3;2:chr4:75063890-75068931:74935632-74940640;0.892:0.92:0.89:6e-41;Self
ENSG00000164729	ENSG00000177710	D	M	1:1:1:1;chr17-chr8;0.92:1:1:1e-178;Self
ENSG00000164816	ENSG00000164821	D	D	1:2:2:3;10:chr8:6900239-6901669:6780755-6783196:0.505:0.99:0.96:6e-17;BLAST
ENSG00000164871	ENSG00000178287	D	D	1:3:1:3;31:chr8:7292686-7308602:7742812-7758728:1:1:1:4e-63;BLAST
ENSG00000165055	ENSG00000087995	D	M	1:9:1:9;chr7-chr17;0.984:1:1:0;Self
ENSG00000165178	ENSG00000182487	D	D	2:11:2:11;44:chr7:74208943-74308383:72189980-72289349;0.992:1:0.93:0;Self
ENSG00000165390	ENSG00000150165	D	D	1:12:1:12;23:chr10:47875231-47891372:46577992-46594128:0.997:1:1:0;BLAST
ENSG00000165429	ENSG00000184923	D	D	2:7:2:7;77:chr10:81583270-81626257:89099608-89142555;0.979:1:0.92:0;Self
ENSG00000166007	ENSG00000219061	D	D	1:11:1:7;9:chr11:54810069-54825636:49805147-49820730;0.772:1:0.99:0;Self
ENSG00000166157	ENSG00000132958	D	M	9:23:6:20;chr21-chr13;0.877:0.95:0.77:0;Self
ENSG00000166160	ENSG00000147380	D	D	1:6:1:6;1:chrX:153138254-153158353:153101136-153121215;1:1:1:0;Self
ENSG00000166351	ENSG00000183206	D	M	1:11:1:11;chr21-chr15:0.954:1:1:0;BLAST
ENSG00000166492	ENSG00000171084	D	D	1:5:1:5;1012:chr11:3378946-3412042:67308700-67341087;0.915:1:1:2e-85;Self
ENSG00000166664	ENSG00000175344	D	D	5:9:2:6;26:chr15:28405931-28457303:30232699-30283844;1:0.93:0.83:0;Self
ENSG00000166667	ENSG00000170092	D	D	1:5:1:7;311:chr7:101765356-101790755:74953714-74979111;0.86:1:0.85:1e-124;Self
ENSG00000166693	ENSG00000181371	D	D	1:2:1:1;1:chr11:56066392-56137554:56014487-56015422:0.627:0.98:0.96:1e-109;BLAST
ENSG00000166840	ENSG00000156689	D	T	4:8:2:6;0:chr11:58451750-58481092:58358118-58368833:0.505:0.98:0.99:6e-82;BLAST
ENSG00000166926	ENSG00000110077	D	D	1:3:2:6;2:chr11:59858464-59866354:59694840-59706270;0.738:0.99:0.85:9e-44;Self
ENSG00000166998	ENSG00000168775	D	D	2:10:1:9;6:chr15:41772376-41778712:41672544-41678896:1:1:1:0;BLAST
ENSG00000167195	ENSG00000140478	D	D	1:18:1:19;47:chr15:73337952-73349593:70734092-70746791:0.987:1:1:0;BLAST
ENSG00000167232	ENSG00000160321	D	D	2:4:3:8;16:chr19:23332341-23370109:21940737-21985561:0.711:0.97:1:0;BLAST
ENSG00000167360	ENSG00000176893	D	D	1:1:1:1;43:chr11:5400007-5400960:4892525-4893469:0.585:0.91:0.92:2e-95;BLAST
ENSG00000167562	ENSG00000198538	D	D	4:4:4:4;7:chr19:57768747-57779883:57992538-58013350;0.71:0.88:1:1e-172;Self
ENSG00000167633	ENSG00000189013	D	T	1:8:1:8;0:chr19:60025074-60036151:60009460-60019887;0.658:0.99:0.9:1e-119;Self
ENSG00000167634	ENSG00000022556	D	D	2:11:2:12;1:chr19:60126903-60146779:60182184-60204095;0.645:1:0.98:0;Self
ENSG00000167766	ENSG00000198346	D	D	5:5:3:3;32:chr19:57810201-57831187:58673430-58685131;0.591:0.99:0.79:0;Self
ENSG00000168122	ENSG00000184624	D	M	2:4:4:7;chr21-chr18;0.868:0.93:0.76:0;Self
ENSG00000168255	ENSG00000005075	D	D	1:3:2:4;629:chr7:43994248-44025296:101900555-101906715:0.972:1:0.98:8e-98;BLAST
ENSG00000168614	ENSG00000163386	D	D	1:14:2:19;7:chr1:143522082-143540356:144010043-144028324;0.698:0.7:1:0;Self
ENSG00000168903	ENSG00000113303	D	D	1:9:1:8;1:chr5:180348262-180366833:180258536-180311385;0.731:1:0.78:2e-97;Self
ENSG00000168930	ENSG00000182053	D	D	3:8:2:7;724:chr11:89170471-89181391:49006985-49016157:0.951:1:1:0;BLAST
ENSG00000168967	ENSG00000169040	D	D	1:2:1:2;293:chr5:22160618-22190440:70689723-70719580;0.942:1:1:1e-42;Self
ENSG00000168995	ENSG00000129450	D	T	1:7:1:7;0:chr19:56335963-56348412:56318614-56325249;0.769:0.99:1:0;Self
ENSG00000169040	ENSG00000168967	D	D	1:2:1:2;293:chr5:70707368-70707919:22178218-22178769:0.942:1:1:1e-42;BLAST
ENSG00000169075	ENSG00000184100	D	M	1:1:3:3;chr6-chr3;0.894:1:0.86:1e-26;Self
ENSG00000169164	ENSG00000171402	D	D	1:3:2:4;72:chrX:55697263-55707001:52909934-52919660;0.899:1:0.75:3e-29;Self
ENSG00000169203	ENSG00000198064	D	D	1:3:4:8;87:chr16:29402511-29406470:22432584-22455333:0.984:0.99:0.83:0;BLAST
ENSG00000169246	ENSG00000185864	D	D	3:12:1:11;9:chr16:21317982-21377761:21750398-21810004;0.995:1:1:0;Self
ENSG00000169402	ENSG00000155026	D	D	3:21:1:19;23:chr7:6741711-6824710:5912492-5995285;0.997:1:1:0;Self
ENSG00000169629	ENSG00000187627	D	D	2:22:2:22;298:chr2:112844621-112907612:87022768-87085263;0.94:0.98:0.99:0;Self
ENSG00000169659	ENSG00000183281	D	D	1:3:1:3;247:chr2:106361502-106382293:87085268-87105984;0.958:1:1:6e-48;Self
ENSG00000169662	ENSG00000169668	D	D	1:3:4:6;1:chr22:19943741-19983420:19795674-19835378;1:1:1:1e-102;Self
ENSG00000169664	ENSG00000172116	D	D	1:5:1:5;251:chr2:106458052-106497925:86914840-86954475;0.967:1:1:1e-114;Self
ENSG00000169668	ENSG00000169662	D	D	4:6:1:3;1:chr22:19795674-19835378:19943741-19983420;1:1:1:1e-102;Self
ENSG00000169715	ENSG00000205362	D	D	1:3:1:3;1:chr16:55217086-55218523:55230079-55231498:0.934:1:1:1e-35;BLAST
ENSG00000169861	ENSG00000188403	D	M	1:2:1:2;chr21-chr15;0.917:1:1:7e-61;Self
ENSG00000169892	ENSG00000215498	D	D	1:2:1:2;42:chr22:19993055-19993732:19044640-19046114:0.695:0.97:1:2e-69;BLAST
ENSG00000169921	ENSG00000179406	D	D	1:1:5:5;9:chr7:64944666-64944946:65478359-65478640;0.509:0.87:0.79:3e-20;Self
ENSG00000170074	ENSG00000182230	D	D	2:20:3:21;46:chr5:177066284-177131838:175425535-175491099;0.966:1:0.8:1e-168;Self
ENSG00000170089	ENSG00000051596	D	D	1:7:1:6;50:chr5:177235202-177243873:175319142-175328151:1:1:1:0;BLAST
ENSG00000170092	ENSG00000179994	D	D	1:7:1:5;80:chr7:74962501-74974617:71966978-71978943;0.801:0.85:1:1e-104;Self
ENSG00000170152	ENSG00000170217	D	D	1:3:1:3;106:chr9:44937996-44938715:67375502-67376221:1:1:1:1e-34;BLAST
ENSG00000170161	ENSG00000204802	D	D	1:2:1:2;43:chr9:66293050-66295412:46525761-46528123:0.957:1:1:1e-49;BLAST
ENSG00000170165	ENSG00000176057	D	D	2:4:2:4;10:chr9:42329429-42515610:42966309-43152535;1:1:1:4e-97;Self
ENSG00000170215	ENSG00000182368	D	D	1:2:1:2;97:chr9:67382750-67384009:45617025-45618278:1:1:1:1e-33;BLAST
ENSG00000170217	ENSG00000170152	D	D	1:3:1:3;106:chr9:67375502-67376221:44937996-44938715:1:1:1:1e-34;BLAST
ENSG00000170255	ENSG00000179826	D	D	1:1:3:3;21:chr11:18911226-18913125:18099078-18116599:0.832:1:1:1e-152;BLAST
ENSG00000170298	ENSG00000171916	D	D	1:11:1:11;82:chr17:20293300-20312888:18320824-18338983:0.989:1:1:0;BLAST
ENSG00000170369	ENSG00000170367	D	T	1:3:1:3;0:chr20:23752324-23757953:23804489-23810899;0.564:0.99:0.99:4e-42;Self
ENSG00000170373	ENSG00000170369	D	T	1:3:1:3;0:chr20:23675782-23681694:23751990-23757463;0.858:1:1:4e-66;Self
ENSG00000170590	ENSG00000149656	D	M	1:3:1:3;chr6-chr20:0.993:0.9:0.99:1e-85;BLAST
ENSG00000170667	ENSG00000105808	D	D	1:21:1:21;3:chr7:101910974-101945162:102007194-102044425:0.996:1:1:0;BLAST
ENSG00000170848	ENSG00000221872	D	D	1:5:1:4;1:chr19:48096868-48118179:48202439-48226760;0.716:0.95:0.96:1e-125;Self
ENSG00000171084	ENSG00000158483	D	D	1:5:1:5;53:chr11:67312281-67341058:71164550-71193473;0.921:0.99:0.99:1e-85;Self
ENSG00000171116	ENSG00000171129	D	D	1:2:2:3;6:chrX:148656591-148685715:148462583-148491721;1:1:1:0;Self
ENSG00000171291	ENSG00000171295	D	T	1:3:2:4;0:chr19:11837844-11841305:11786107-11807016:0.832:0.96:0.82:0;BLAST
ENSG00000171295	ENSG00000196757	D	D	1:4:1:4;4:chr19:11786107-11807016:11896900-11922577:0.822:0.82:0.97:0;BLAST
ENSG00000171478	ENSG00000171489	D	D	1:4:1:4;3:chrX:47871526-47879260:47748657-47756390;1:1:1:1e-96;Self
ENSG00000171483	ENSG00000165583	D	D	2:8:2:8;6:chrX:47852032-47865017:47930600-47941143:0.764:1:1:1e-101;BLAST
ENSG00000171711	ENSG00000177257	D	D	1:2:1:2;38:chr8:7789609-7791647:7259788-7261795:1:1:1:6e-35;BLAST
ENSG00000171847	ENSG00000215373	D	M	4:7:1:4;chr12-chr8:0.929:1:1:0;BLAST
ENSG00000171903	ENSG00000186115	D	T	1:12:2:13;0:chr19:15884181-15906676:15849834-15869885:0.871:0.99:0.99:0;BLAST
ENSG00000171916	ENSG00000170298	D	D	1:11:1:11;81:chr17:18296501-18346090:20286164-20335842;0.989:1:1:0;Self
ENSG00000171936	ENSG00000172519	D	T	1:1:1:1;0:chr19:15713151-15714166:15765808-15766821;0.709:0.99:0.99:1e-122;Self
ENSG00000171942	ENSG00000171936	D	T	1:1:1:1;0:chr19:15699803-15700923:15713151-15714250;0.732:0.97:0.97:1e-126;Self
ENSG00000172014	ENSG00000132498	D	D	1:15:1:15;198:chr9:68672534-68712298:43083048-43122809;0.988:1:1:0;Self
ENSG00000172150	ENSG00000172146	D	T	1:1:1:1;0:chr17:3046713-3049083:3064850-3067188;0.835:1:1:1e-148;Self
ENSG00000172250	ENSG00000183569	D	D	1:8:1:8;1:chr22:41226503-41243480:41279858-41305342;0.994:0.88:1:1e-116;Self
ENSG00000172647	ENSG00000204973	D	T	1:9:1:9;0:chr11:60757814-60777556:60738985-60757813;0.992:1:1:0;Self
ENSG00000172746	ENSG00000197958	D	M	1:2:1:6;chr1-chr9:0.914:0.86:1:2e-79;BLAST
ENSG00000172785	ENSG00000196873	D	D	1:15:1:15;4:chr9:69671824-69730028:70046662-70104738:0.997:1:1:0;BLAST
ENSG00000172899	ENSG00000168384	D	T	1:6:1:4;0:chr6:33167508-33173050:33140324-33156465:0.637:0.93:0.88:3e-80;BLAST
ENSG00000172963	ENSG00000204670	D	M	1:2:1:3;chr22-chr2;0.648:0.99:0.96:2e-34;Self
ENSG00000172967	ENSG00000182489	D	M	2:4:1:3;chr22-chrX:0.514:0.88:0.89:1e-118;BLAST
ENSG00000172969	ENSG00000205097	D	M	1:4:1:4;chr3-chr4;0.935:0.99:1:1e-150;Self
ENSG00000173041	ENSG00000160321	D	M	2:4:3:8;chr7-chr19;0.679:0.98:1:0;Self
ENSG00000173213	ENSG00000173876	D	M	1:4:1:4;chr18-chr10;0.962:1:1:0;Self
ENSG00000173262	ENSG00000059804	D	D	7:16:1:10;4:chr12:7855760-7878210:7962477-7978964;0.949:0.95:1:0;Self
ENSG00000173272	ENSG00000152082	D	D	1:3:1:3;58:chr2:131958018-131966438:130656173-130664769:0.962:1:1:5e-81;BLAST
ENSG00000173487	ENSG00000087128	D	D	1:10:1:10;3:chr4:69375442-69525707:68906145-69056361;0.998:1:1:0;Self
ENSG00000173678	ENSG00000205238	D	D	1:5:1:5;5:chr7:102082576-102089083:101983352-101989855:0.996:1:1:1e-151;BLAST
ENSG00000173876	ENSG00000173213	D	M	2:3:3:4;chr10-chr18;0.962:1:0.8:0;Self
ENSG00000173966	ENSG00000170619	D	M	1:1:2:2;chr4-chr8;0.886:0.98:0.98:1e-105;Self
ENSG00000174028	ENSG00000196937	D	M	1:2:2:10;chrX-chr7;1:1:1:1e-130;Self
ENSG00000174115	ENSG00000188849	D	D	1:12:1:12;22:chr17:33529231-33565380:31808171-31844288;0.995:1:1:0;Self
ENSG00000174194	ENSG00000204169	D	D	1:7:1:7;5:chr10:50892935-50917769:51132408-51157549;0.982:1:1:0;Self
ENSG00000174353	ENSG00000160828	D	D	3:8:3:8;22:chr7:74826391-74834926:73936201-73944663:1:1:1:1e-119;BLAST
ENSG00000174368	ENSG00000188073	D	T	3:6:1:4;0:chr7:74811170-74826701:74780722-74794884:1:1:1:1e-76;BLAST
ENSG00000174384	ENSG00000188073	D	D	1:5:1:5;7:chr7:74340864-74352585:74780722-74794884:0.99:1:0.9:1e-111;BLAST
ENSG00000174428	ENSG00000196275	D	D	2:16:2:16;8:chr7:74129359-74208942:73843030-73922744;0.993:1:1:0;Self
ENSG00000174450	ENSG00000215405	D	D	1:9:1:10;40:chr15:21236131-21243474:18999511-19007128:0.603:0.88:0.93:1e-174;BLAST
ENSG00000174715	ENSG00000196262	D	M	1:2:1:5;chr3-chr7:0.84:0.96:0.98:9e-76;BLAST
ENSG00000174827	ENSG00000215859	D	D	2:9:3:9;37:chr1:144454620-144475431:145932718-145950955:0.906:0.99:1:0;BLAST
ENSG00000174876	ENSG00000051415	D	D	2:11:2:11;1:chr1:104022844-104057619:104076785-104111674;1:1:1:0;Self
ENSG00000174957	ENSG00000181780	D	D	1:1:1:1;5:chr11:55700655-55701635:55595148-55596126;0.68:0.73:0.89:1e-84;Self
ENSG00000175265	ENSG00000215252	D	D	1:16:1:16;1:chr15:32461789-32516942:32608010-32663060;0.998:1:1:0;Self
ENSG00000175319	ENSG00000183441	D	M	1:1:1:1;chr18-chr21:1:1:1:2e-09;BLAST
ENSG00000175322	ENSG00000105750	D	M	2:3:2:4;chr18-chr19:0.542:0.99:0.99:1e-161;BLAST
ENSG00000175333	ENSG00000212664	D	M	1:1:1:1;chr15-chr1:0.967:1:1:1e-101;BLAST
ENSG00000175676	ENSG00000183629	D	D	8:18:8:18;111:chr15:20986537-20999858:26563798-26577158:0.981:1:1:0;BLAST
ENSG00000175886	ENSG00000148303	D	M	1:2:2:7;chr18-chr9:0.974:1:1:2e-80;BLAST
ENSG00000176057	ENSG00000221917	D	D	2:4:2:4;202:chr9:43062297-43079862:68715488-68738681:1:1:1:4e-97;BLAST
ENSG00000176115	ENSG00000186466	D	T	3:8:3:9;0:chr9:66743915-66791080:66958970-67006113;0.993:1:0.85:1e-171;Self
ENSG00000176134	ENSG00000182021	D	D	2:3:2:3;57:chr9:66766441-66770802:68940083-68945535:1:1:1:8e-54;BLAST
ENSG00000176253	ENSG00000169484	D	T	1:1:1:1;0:chr14:19571858-19572797:19552290-19553236;0.68:0.99:0.97:1e-114;Self
ENSG00000176269	ENSG00000183127	D	M	1:1:1:1;chr8-chr5;0.99:1:1:1e-178;Self
ENSG00000176299	ENSG00000182974	D	M	1:1:1:1;chr14-chr15;0.939:1:1:1e-167;Self
ENSG00000176312	ENSG00000174982	D	M	1:1:1:1;chr14-chr11:0.612:0.98:0.92:1e-102;BLAST
ENSG00000176433	ENSG00000196645	D	D	2:2:2:2;3:chr15:20950512-20958089:21116295-21123894;0.992:1:1:2e-68;Self
ENSG00000176566	ENSG00000182308	D	M	1:1:1:1;chr8-chr4;0.741:1:1:1e-168;Self
ENSG00000176681	ENSG00000184525	D	T	2:15:1:14;0:chr17:41725191-41877066:41942307-42094513;0.995:1:1:0;Self
ENSG00000176695	ENSG00000186092	D	M	1:1:1:1;chr19-chr15:0.99:1:1:1e-172;BLAST
ENSG00000176782	ENSG00000177023	D	D	1:2:1:2;29:chr8:7731403-7736178:7315236-7320014:1:1:1:3e-38;BLAST
ENSG00000176787	ENSG00000180974	D	D	1:1:1:1;56:chr11:5036456-5037433:5862099-5863037:0.688:0.95:0.99:1e-125;BLAST
ENSG00000176797	ENSG00000177243	D	D	1:2:1:2;35:chr8:7776136-7777515:7273901-7275280:1:1:1:1e-35;BLAST
ENSG00000176809	ENSG00000176681	D	D	2:13:2:13;295:chr17:60280944-60360856:41726926-41770918:0.974:1:1:0;BLAST
ENSG00000176857	ENSG00000152661	D	M	1:1:2:2;chr5-chr6;0.942:1:1:0;Self
ENSG00000176925	ENSG00000188069	D	D	1:1:1:1;3:chr11:4799192-4800220:4746785-4747744:0.631:0.91:0.98:1e-113;BLAST
ENSG00000177023	ENSG00000176782	D	D	1:2:1:2;29:chr8:7315236-7320014:7731403-7736178:1:1:1:3e-38;BLAST
ENSG00000177201	ENSG00000177186	D	T	1:1:1:1;0:chr1:246524620-246525483:246553604-246554467;0.561:0.95:0.97:1e-100;Self
ENSG00000177212	ENSG00000177201	D	T	1:1:1:1;0:chr1:246501058-246504007:246522693-246525771;0.953:1:1:1e-178;Self
ENSG00000177233	ENSG00000171180	D	T	1:1:1:1;0:chr1:246432993-246433920:246468854-246469781;0.744:0.99:0.99:1e-132;Self
ENSG00000177243	ENSG00000176797	D	D	1:2:1:2;35:chr8:7273901-7275280:7776136-7777515:1:1:1:1e-35;BLAST
ENSG00000177257	ENSG00000171711	D	D	1:2:1:2;38:chr8:7259788-7261795:7789609-7791647:1:1:1:6e-35;BLAST
ENSG00000177306	ENSG00000206014	D	D	1:2:1:2;34:chr8:7091658-7093284:7600203-7601823:0.994:1:1:0;BLAST
ENSG00000177400	ENSG00000184055	D	M	1:2:1:2;chr8-chr11:0.901:0.91:1:1e-141;BLAST
ENSG00000177489	ENSG00000188558	D	D	1:1:1:1;48:chr1:245818285-245819238:246751571-246752521:0.652:0.98:0.98:1e-112;BLAST
ENSG00000177504	ENSG00000129862	D	M	2:3:1:2;chrX-chrY;0.922:0.83:0.93:6e-57;Self
ENSG00000177599	ENSG00000171295	D	T	3:3:4:4;0:chr19:11769937-11780910:11785565-11806403;0.642:0.95:0.71:1e-162;Self
ENSG00000177693	ENSG00000176695	D	M	1:1:1:1;chr1-chr19:0.99:1:1:1e-172;BLAST
ENSG00000177710	ENSG00000164729	D	M	1:1:1:1;chr8-chr17;0.92:1:1:1e-178;Self
ENSG00000177757	ENSG00000182366	D	M	1:1:3:3;chr1-chr8;0.987:1:1:7e-88;Self
ENSG00000177770	ENSG00000145835	D	M	3:4:1:2;chr1-chr5;0.876:0.87:0.84:1e-43;Self
ENSG00000177799	ENSG00000185097	D	D	1:1:1:1;16:chr1:332216-375774:593651-637204;1:1:1:1e-179;Self
ENSG00000178081	ENSG00000215304	D	D	1:4:1:4;33:chr15:28157393-28252059:30445276-30540163;1:1:1:3e-36;Self
ENSG00000178115	ENSG00000188626	D	D	1:7:1:7;60:chr15:30672949-30680425:26748946-26756608:0.932:1:1:1e-154;BLAST
ENSG00000178130	ENSG00000204813	D	M	2:2:1:1;chr17-chr9:0.716:0.73:0.95:2e-20;BLAST
ENSG00000178161	ENSG00000211749	D	M	1:2:1:2;chr9-chr7;0.87:0.96:0.99:5e-54;Self
ENSG00000178162	ENSG00000178206	D	D	1:1:1:1;7:chr2:130875562-130926819:131142797-131194012;0.992:1:1:8e-67;Self
ENSG00000178206	ENSG00000178162	D	D	1:1:1:1;7:chr2:131142400-131194012:130875562-130927405;0.992:1:1:8e-67;Self
ENSG00000178287	ENSG00000164871	D	D	1:3:1:3;31:chr8:7742812-7758728:7292686-7308602:1:1:1:4e-63;BLAST
ENSG00000178306	ENSG00000185926	D	D	1:1:1:1;4:chr11:49930542-49931480:51371858-51372787:0.838:1:1:1e-145;BLAST
ENSG00000178386	ENSG00000159885	D	T	2:4:3:4;0:chr19:49256282-49263471:49222851-49229200;0.742:0.99:0.99:0;Self
ENSG00000178429	ENSG00000145425	D	M	1:2:1:6;chr10-chr4:0.954:1:1:1e-140;BLAST
ENSG00000178440	ENSG00000186719	D	D	1:1:1:1;101:chr10:51401190-51403098:45678832-45679083:0.988:1:1:9e-42;BLAST
ENSG00000178606	ENSG00000182397	D	D	2:5:2:4;19:chr15:100096034-100110288:98157886-98172169;0.859:0.91:0.95:4e-86;Self
ENSG00000178809	ENSG00000155428	D	D	2:5:2:5;73:chr7:74862839-74872824:72067952-72077933:0.996:1:1:1e-147;BLAST
ENSG00000179170	ENSG00000177400	D	M	1:2:1:2;chr3-chr8:0.905:0.95:0.91:1e-139;BLAST
ENSG00000179172	ENSG00000179412	D	D	2:2:1:1;14:chr1:12829495-12830895:13105222-13106625;0.959:1:1:1e-158;Self
ENSG00000179277	ENSG00000188013	D	D	1:1:1:1;184:chr17:15630889-15632778:20432963-20434605:0.956:1:0.76:1e-152;BLAST
ENSG00000179412	ENSG00000179172	D	D	1:1:2:2;14:chr1:13105578-13106459:12829848-12831165:0.959:1:1:1e-158;BLAST
ENSG00000179571	ENSG00000122497	D	D	18:30:1:14;1767:chr1:16762999-16812569:146470284-146492485:0.853:1:0.98:0;BLAST
ENSG00000179750	ENSG00000128383	D	T	2:7:1:5;0:chr22:37714068-37719620:37683709-37690025;0.628:0.76:0.96:2e-79;Self
ENSG00000179799	ENSG00000168992	D	M	1:3:2:2;chr3-chr2:0.855:0.95:0.87:1e-139;BLAST
ENSG00000179817	ENSG00000179826	D	T	1:1:3:3;0:chr11:18143030-18154992:18107049-18118918;0.825:0.99:0.99:1e-149;Self
ENSG00000179826	ENSG00000170255	D	D	3:3:1:1;21:chr11:18099078-18116599:18911226-18913125:0.832:1:1:1e-152;BLAST
ENSG00000179899	ENSG00000111752	D	D	1:2:2:15;553:chr12:54089764-54095206:8958371-8985330;0.996:1:1:0;Self
ENSG00000179938	ENSG00000188532	D	D	3:8:3:8;41:chr15:28157393-28202343:30495273-30540163;0.944:1:1:1e-119;Self
ENSG00000179978	ENSG00000081770	D	D	1:12:2:14;6:chr5:69351579-69452085:70227002-70327558;0.998:1:0.95:0;Self
ENSG00000179994	ENSG00000170092	D	D	1:5:1:7;80:chr7:71966978-71988097:74953279-74974617;0.938:1:0.85:1e-107;Self
ENSG00000180015	ENSG00000112031	D	M	1:2:1:5;chr4-chr6;0.969:0.96:0.97:1e-123;Self
ENSG00000180068	ENSG00000180090	D	T	1:1:1:1;0:chr17:3160350-3161204:3141777-3142623;0.668:0.83:0.9:1e-111;Self
ENSG00000180081	ENSG00000197372	D	T	1:6:2:5;0:chr19:23466709-23480864:23627888-23638040;0.518:0.95:0.99:1e-32;Self
ENSG00000180150	ENSG00000198830	D	M	1:2:2:6;chr22-chr1:0.768:1:0.91:6e-28;BLAST
ENSG00000180598	ENSG00000205457	D	D	1:2:1:2;6:chr16:32088886-32186887:33029866-33127737;1:1:1:3e-77;Self
ENSG00000180610	ENSG00000204366	D	M	1:3:2:2;chr4-chr6;0.922:1:0.95:0;Self
ENSG00000180658	ENSG00000221933	D	M	1:1:1:1;chr6-chr7:0.795:0.99:0.99:1e-137;BLAST
ENSG00000180662	ENSG00000214760	D	D	1:2:1:3;3:chr14:65004278-65004812:64803109-64804170:0.881:1:0.98:2e-78;BLAST
ENSG00000180714	ENSG00000182334	D	D	1:2:1:1;461:chr11:57441347-57442278:7803160-7804095:0.514:0.99:0.99:2e-73;BLAST
ENSG00000180770	ENSG00000184055	D	M	1:1:2:2;chr3-chr11:0.925:0.8:0.82:1e-117;BLAST
ENSG00000181074	ENSG00000181001	D	D	1:1:1:1;2:chr11:5732520-5733476:5765693-5766650;0.733:0.98:0.98:1e-138;Self
ENSG00000181250	ENSG00000179820	D	M	1:1:2:2;chr2-chr19;0.792:1:0.76:1e-109;Self
ENSG00000181273	ENSG00000181282	D	T	1:1:1:1;0:chr11:56512965-56513894:56495101-56495997:0.832:0.96:1:1e-137;BLAST
ENSG00000181371	ENSG00000184878	D	T	1:1:1:1;0:chr11:56014516-56015430:56003569-56004483;0.716:0.72:0.97:2e-87;Self
ENSG00000181381	ENSG00000137628	D	T	3:38:3:38;0:chr4:169514061-169638299:169373617-169476567;0.668:0.99:0.98:0;Self
ENSG00000181404	ENSG00000182484	D	M	1:10:1:10;chr16-chrX:0.979:1:1:0;BLAST
ENSG00000181450	ENSG00000105750	D	M	3:4:3:4;chr1-chr19:0.666:0.93:0.87:0;BLAST
ENSG00000181562	ENSG00000181552	D	T	2:2:2:2;0:chr14:20283540-20286666:20306050-20309227;0.687:1:1:5e-58;Self
ENSG00000181625	ENSG00000132207	D	D	1:6:1:6;39:chr16:29373376-29377041:30112718-30116383:1:1:1:1e-172;BLAST
ENSG00000181723	ENSG00000167822	D	D	1:1:1:1;4:chr11:55734925-55735632:55660823-55661770:0.766:1:0.75:1e-101;BLAST
ENSG00000181752	ENSG00000174957	D	T	1:3:1:1;0:chr11:55689584-55691210:55701216-55702929;0.503:1:1:3e-84;Self
ENSG00000181767	ENSG00000181761	D	T	1:1:1:1;0:chr11:55627449-55633043:55644676-55650339;0.918:0.98:1:1e-161;Self
ENSG00000181837	ENSG00000198877	D	T	1:1:1:1;0:chr11:55279000-55280010:55297417-55298441;0.624:0.99:1:1e-111;Self
ENSG00000181896	ENSG00000198551	D	D	1:4:1:4;282:chr19:19640605-19652412:11569327-11590974:0.557:0.96:0.96:1e-133;BLAST
ENSG00000181903	ENSG00000181958	D	D	2:2:1:1;7:chr11:55186202-55190738:54891936-54892970:0.605:1:0.9:1e-110;BLAST
ENSG00000181935	ENSG00000181939	D	T	1:1:1:1;0:chr11:55096157-55097126:55078498-55079473;0.523:1:0.84:3e-94;Self
ENSG00000181950	ENSG00000181943	D	T	1:1:2:2;0:chr11:54990766-54991773:55015214-55016205;0.63:0.96:0.7:3e-75;Self
ENSG00000181958	ENSG00000181943	D	D	1:1:2:2;1:chr11:54891817-54894525:55015055-55017747;0.909:0.86:0.99:1e-152;Self
ENSG00000181961	ENSG00000176547	D	D	1:1:1:1;26:chr11:54868193-54868279:48343478-48343602;0.573:0.9:0.9:5e-93;Self
ENSG00000181984	ENSG00000175265	D	D	1:17:8:23;238:chr15:19027714-19041033:32458557-32487180:0.791:1:1:0;BLAST
ENSG00000182021	ENSG00000184906	D	D	2:3:2:3;219:chr9:68920912-68957487:42831673-42868258;1:1:1:8e-54;Self
ENSG00000182111	ENSG00000185037	D	D	1:6:1:7;2:chr7:57510151-57535840:62387142-62405465;0.77:1:0.98:0;Self
ENSG00000182141	ENSG00000160321	D	D	2:4:3:8;6:chr19:21266484-21304400:21943896-21985985;0.717:1:1:0;Self
ENSG00000182217	ENSG00000124529	D	M	1:1:1:1;chr1-chr6:1:1:1:1e-53;BLAST
ENSG00000182242	ENSG00000185254	D	D	1:4:2:5;1:chrX:153068163-153138253:153105292-153176065;1:1:1:0;Self
ENSG00000182308	ENSG00000176566	D	M	1:1:1:1;chr4-chr8;0.739:1:1:1e-168;Self
ENSG00000182314	ENSG00000122854	D	D	3:6:3:6;7:chr10:80980880-81012002:81300824-81331947;1:1:1:1e-151;Self
ENSG00000182315	ENSG00000205718	D	D	1:2:1:2;1:chr19:7004310-7012694:6985511-6994237;0.995:1:1:1e-117;Self
ENSG00000182330	ENSG00000204485	D	D	2:4:2:4;6:chr1:13259233-13263352:13480018-13484137:0.998:1:1:0;BLAST
ENSG00000182356	ENSG00000217261	D	D	1:1:1:1;99:chr22:17214324-17219322:19809949-19812352:0.983:1:1:0;BLAST
ENSG00000182368	ENSG00000154537	D	D	1:2:1:2;15:chr9:45585079-45619277:44898290-44932486;1:1:1:1e-33;Self
ENSG00000182397	ENSG00000178606	D	D	2:4:2:5;19:chr15:98147884-98164655:100103645-100110581:0.78:0.95:1:6e-86;BLAST
ENSG00000182484	ENSG00000181404	D	M	1:10:1:10;chrX-chr16:0.977:1:1:0;BLAST
ENSG00000182487	ENSG00000165178	D	D	1:11:1:11;44:chr7:72189982-72289333:74208959-74308381;0.99:1:1:0;Self
ENSG00000182498	ENSG00000096150	D	M	1:6:1:6;chr6-chrc6_QBL:1:1:1:2e-83;BLAST
ENSG00000182502	ENSG00000182556	D	D	1:2:1:2;73:chr22:20799015-20802755:19351857-19355634;0.926:1:0.9:1e-156;Self
ENSG00000182556	ENSG00000182502	D	D	1:2:1:2;73:chr22:19352089-19355634:20799220-20802755;0.899:0.9:1:1e-156;Self
ENSG00000182632	ENSG00000163249	D	M	2:11:2:11;chr10-chr2:0.619:0.87:0.99:2e-92;BLAST
ENSG00000182646	ENSG00000179304	D	T	3:3:3:3;0:chrX:52987985-53019904:52927576-52959513;1:1:1:1e-123;Self
ENSG00000182652	ENSG00000183706	D	M	1:1:7:7;chr14-chr15;0.536:0.96:0.95:2e-95;Self
ENSG00000182707	ENSG00000137726	D	M	1:2:2:7;chrX-chr11;0.766:1:1:3e-34;Self
ENSG00000182759	ENSG00000178573	D	M	1:1:1:1;chr8-chr16;0.588:0.95:0.92:5e-87;Self
ENSG00000182782	ENSG00000196917	D	T	1:1:1:1;0:chr12:121746013-121757038:121759429-121770464;0.531:0.93:0.97:9e-94;Self
ENSG00000182783	ENSG00000196539	D	D	1:1:1:1;1:chr1:246758663-246818328:246689713-246749245;0.674:0.97:0.96:1e-118;Self
ENSG00000182824	ENSG00000188424	D	D	1:8:1:8;52:chr22:17101540-17117940:18705666-18722955:0.992:1:1:4e-71;BLAST
ENSG00000182857	ENSG00000205276	D	D	2:4:2:4;1:chr15:80552601-80595601:80731696-80771387;1:1:1:2e-45;Self
ENSG00000182903	ENSG00000167232	D	M	3:3:4:4;chr4-chr19:0.623:0.99:0.87:0;BLAST
ENSG00000182945	ENSG00000184721	D	D	1:1:1:1;60:chr8:11986532-12036639:7825791-7875882;0.968:1:1:0;Self
ENSG00000182965	ENSG00000181163	D	M	1:3:1:7;chr7-chr5:0.844:0.95:0.74:2e-63;BLAST
ENSG00000182974	ENSG00000176299	D	M	1:1:1:1;chr15-chr14;0.939:1:1:1e-167;Self
ENSG00000183038	ENSG00000100121	D	D	1:5:1:5;154:chr22:18741563-18748581:21317999-21325015;0.92:0.95:1:1e-115;Self
ENSG00000183054	ENSG00000015568	D	D	1:23:1:23;6:chr2:110567906-110858548:109820409-110110544;1:1:1:0;Self
ENSG00000183055	ENSG00000179083	D	M	1:1:1:1;chr5-chrX:0.826:0.98:1:1e-105;BLAST
ENSG00000183127	ENSG00000185097	D	M	1:1:1:1;chr5-chr1;1:1:1:1e-179;Self
ENSG00000183148	ENSG00000132498	D	D	1:15:1:15;25:chr9:42358299-42401859:43079968-43123540:0.998:1:1:0;BLAST
ENSG00000183169	ENSG00000217261	D	D	1:1:1:1;104:chr22:21311648-21316944:19809949-19812352:0.986:1:1:0;BLAST
ENSG00000183206	ENSG00000196834	D	M	1:7:1:7;chr15-chr14;0.886:0.87:0.79:1e-148;Self
ENSG00000183281	ENSG00000125551	D	D	1:3:1:3;5:chr2:87090417-87125161:87805936-87840791;1:1:1:3e-50;Self
ENSG00000183292	ENSG00000184761	D	T	1:4:1:4;0:chr2:131045792-131055676:131013141-131023038:0.997:1:1:1e-176;BLAST
ENSG00000183298	ENSG00000205246	D	M	1:2:1:1;chr1-chr19;0.945:0.99:0.98:1e-160;Self
ENSG00000183305	ENSG00000184750	D	D	6:6:6:6;3:chrX:151597692-151648910:151657905-151709100;1:1:1:1e-180;Self
ENSG00000183336	ENSG00000169627	D	D	1:3:1:3;39:chr16:29365833-29373786:30105758-30113128:1:1:1:2e-82;BLAST
ENSG00000183355	ENSG00000101220	D	M	1:3:2:6;chr16-chr20:0.813:1:0.85:3e-55;BLAST
ENSG00000183426	ENSG00000069651	D	D	1:8:1:8;5:chr16:14938801-14953402:14713047-14727651:0.989:1:1:0;BLAST
ENSG00000183441	ENSG00000175319	D	M	1:1:1:1;chr21-chr18;1:1:1:2e-09;Self
ENSG00000183444	ENSG00000205240	D	M	3:3:1:1;chr7-chr13:0.989:1:1:2e-45;BLAST
ENSG00000183458	ENSG00000183793	D	D	1:9:11:19;22:chr16:16322811-16395300:14924160-14953402:0.987:0.94:0.85:0;BLAST
ENSG00000183461	ENSG00000204375	D	D	1:4:1:4;2:chrX:52528494-52533630:52557778-52562914:1:1:1:1e-95;BLAST
ENSG00000183506	ENSG00000215513	D	D	3:15:3:15;59:chr22:20153883-20240241:18760099-18846279;0.892:1:0.85:0;Self
ENSG00000183514	ENSG00000163828	D	M	2:3:3:6;chr2-chr3:0.895:0.85:0.71:1e-69;BLAST
ENSG00000183604	ENSG00000205534	D	D	1:4:1:4;35:chr16:30186415-30254196:29472581-29513788:1:1:1:8e-89;BLAST
ENSG00000183628	ENSG00000128185	D	D	1:5:1:5;45:chr22:17273181-17282042:18679415-18688188;0.973:1:1:1e-117;Self
ENSG00000183629	ENSG00000153684	D	T	8:18:8:18;0:chr15:26563798-26577158:26297405-26310759:1:1:1:0;BLAST
ENSG00000183632	ENSG00000205457	D	D	1:2:1:2;4:chr16:32563559-32708824:32999220-33144485;1:1:1:8e-72;Self
ENSG00000183647	ENSG00000121417	D	T	1:3:1:3;0:chr19:62803483-62811713:62821096-62845388;0.539:0.97:0.96:1e-175;Self
ENSG00000183666	ENSG00000214801	D	D	4:6:2:4;767:chr6:58353249-58377285:26953690-26979915;0.959:0.87:0.88:4e-68;Self
ENSG00000183706	ENSG00000176294	D	M	7:7:1:1;chr15-chr14:0.859:0.97:1:1e-152;BLAST
ENSG00000183747	ENSG00000066813	D	T	2:14:1:13;0:chr16:20453985-20510249:20355286-20407565;0.972:1:1:0;Self
ENSG00000183748	ENSG00000120586	D	D	1:30:1:30;1:chr10:17891368-17993184:18138358-18240097:0.998:1:1:0;BLAST
ENSG00000183791	ENSG00000221927	D	T	1:1:1:1;0:chr18:42808571-42810447:42802656-42804296:0.996:1:1:0;BLAST
ENSG00000183793	ENSG00000183458	D	D	11:19:1:9;19:chr16:14875470-14956148:16274118-16354758;0.95:0.85:0.94:0;Self
ENSG00000183850	ENSG00000160321	D	D	2:4:3:8;12:chr19:23091075-23125273:21942824-21986242;0.693:1:1:0;Self
ENSG00000183938	ENSG00000211748	D	M	1:2:1:2;chr9-chr7;0.843:0.98:0.99:2e-52;Self
ENSG00000184033	ENSG00000183678	D	D	1:3:1:3;2:chrX:153499059-153500727:153466601-153468269:1:1:1:1e-104;BLAST
ENSG00000184040	ENSG00000148483	D	T	1:5:1:5;0:chr10:18064682-18261586:17817718-18014681;1:0.92:1:1e-153;Self
ENSG00000184055	ENSG00000177400	D	M	1:2:1:2;chr11-chr8:0.901:1:0.91:1e-141;BLAST
ENSG00000184110	ENSG00000205609	D	D	2:21:2:21;9:chr16:28617854-28657397:28295531-28335126;1:1:1:0;Self
ENSG00000184115	ENSG00000186148	D	D	1:3:1:3;8:chr2:110647700-110665189:110013298-110030787:1:1:1:3e-66;BLAST
ENSG00000184139	ENSG00000187060	D	D	1:2:2:3;11:chr9:45834294-45839449:45331933-45453557:1:1:1:2e-43;BLAST
ENSG00000184206	ENSG00000186322	D	D	1:6:1:6;4:chr15:82695531-82700382:82854142-82861020:0.995:1:0.98:0;BLAST
ENSG00000184227	ENSG00000119673	D	D	1:3:1:3;1:chr14:73073577-73083373:73105468-73115240;0.988:1:0.87:0;Self
ENSG00000184246	ENSG00000212892	D	M	2:2:1:1;chr15-chrNT_113927:0.982:1:1:0;BLAST
ENSG00000184276	ENSG00000188438	D	M	1:2:1:2;chr11-chr4:0.986:1:1:7e-39;BLAST
ENSG00000184301	ENSG00000205717	D	T	1:2:1:2;0:chr19:6969506-6986360:6986434-7003213;0.986:1:1:1e-115;Self
ENSG00000184319	ENSG00000213753	D	M	4:4:4:4;chr22-chr19:0.983:1:1:8e-64;BLAST
ENSG00000184324	ENSG00000197463	D	D	1:2:1:2;5:chrX:151627400-151633694:151678543-151679393:1:1:1:7e-74;BLAST
ENSG00000184478	ENSG00000183389	D	D	1:1:1:1;2:chr11:5925151-5926116:5979838-5980800;0.757:0.99:0.85:1e-140;Self
ENSG00000184624	ENSG00000168122	D	M	1:7:1:4;chr18-chr21;0.747:0.92:1:0;Self
ENSG00000184659	ENSG00000204828	D	D	1:1:1:1;251:chr9:69666443-69669551:42707230-42710338:1:1:1:0;BLAST
ENSG00000184721	ENSG00000206033	D	D	1:1:1:1;47:chr8:7871325-7872917:7177319-7178911:0.992:1:1:0;BLAST
ENSG00000184750	ENSG00000183305	D	D	3:3:3:3;3:chrX:151669043-151673020:151633775-151637752:1:1:1:1e-180;BLAST
ENSG00000184779	ENSG00000182774	D	D	1:5:1:5;14:chr15:80605606-80616700:80999949-81011042;1:1:1:1e-72;Self
ENSG00000184879	ENSG00000170217	D	D	1:3:1:3;90:chr9:45623437-45624154:67375502-67376221:0.985:1:1:9e-34;BLAST
ENSG00000184902	ENSG00000164109	D	M	1:2:1:3;chr14-chr4;0.973:0.81:1:4e-42;Self
ENSG00000184906	ENSG00000182021	D	D	2:3:2:3;221:chr9:42843630-42849081:68940083-68945535:1:1:1:8e-54;BLAST
ENSG00000184923	ENSG00000214562	D	T	2:7:2:7;0:chr10:89107405-89117109:88975185-88984892:0.996:1:1:0;BLAST
ENSG00000184943	ENSG00000172965	D	D	2:2:2:2;284:chr2:87512070-87734300:111771287-111993120;0.962:1:1:6e-25;Self
ENSG00000184961	ENSG00000187060	D	D	2:3:2:3;95:chr9:42135942-42247618:45325926-45436747;1:1:1:2e-43;Self
ENSG00000185037	ENSG00000182111	D	D	1:7:1:6;2:chr7:62385313-62405465:57510151-57537734;0.771:0.98:1:0;Self
ENSG00000185040	ENSG00000186645	D	D	1:6:2:7;6:chr7:75998367-76005933:76489358-76496580;0.849:0.99:0.84:2e-93;Self
ENSG00000185051	ENSG00000172780	D	M	1:2:1:3;chr16-chr3;0.99:0.92:0.92:1e-108;Self
ENSG00000185074	ENSG00000144039	D	M	1:1:1:1;chr9-chr2;0.943:1:1:1e-42;Self
ENSG00000185097	ENSG00000177799	D	D	1:1:1:1;16:chr1:593638-639567:329822-375787;1:1:1:1e-179;Self
ENSG00000185164	ENSG00000103226	D	D	1:32:1:32;10:chr16:18418684-18480999:16233890-16296168:0.998:1:1:0;BLAST
ENSG00000185176	ENSG00000184945	D	D	1:4:1:4;1:chr2:241263140-241273879:241277057-241287941;0.951:1:1:1e-156;Self
ENSG00000185177	ENSG00000197990	D	D	3:5:1:5;31:chr7:57190213-57209213:62536776-62555788;0.978:0.97:0.98:0;Self
ENSG00000185208	ENSG00000069651	D	T	1:8:1:8;0:chr16:14752171-14766771:14713047-14727651:0.997:1:1:0;BLAST
ENSG00000185303	ENSG00000122852	D	D	2:3:2:3;6:chr10:81014611-81079539:81334556-81399569;1:1:1:1e-16;Self
ENSG00000185385	ENSG00000127515	D	D	1:1:1:1;1:chr19:14852238-14853167:14812760-14813689:0.825:1:1:1e-145;BLAST
ENSG00000185485	ENSG00000214135	D	D	4:16:1:14;7:chr3:197176069-197207031:196864664-196896549;0.988:0.79:0.74:0;Self
ENSG00000185596	ENSG00000146556	D	M	1:15:1:13;chr15-chr1;0.944:0.89:1:0;Self
ENSG00000185701	ENSG00000166693	D	T	1:2:1:2;0:chr11:56050616-56051314:56066392-56137554:0.699:0.97:0.74:5e-87;BLAST
ENSG00000185710	ENSG00000157341	D	D	3:6:3:6;8:chr16:21822947-21837978:22370389-22385434:1:1:1:1e-108;BLAST
ENSG00000185751	ENSG00000155622	D	D	2:5:2:5;13:chrX:52397350-52402563:52130051-52135264;1:1:1:4e-62;Self
ENSG00000185775	ENSG00000204840	D	D	1:4:1:4;62:chr9:43555078-43587284:41301686-41333908;0.981:1:0.99:0;Self
ENSG00000185829	ENSG00000136447	D	T	1:2:1:2;0:chr17:41725191-41877066:41942307-42094513;1:0.99:1:3e-47;Self
ENSG00000185834	ENSG00000197958	D	M	1:2:1:6;chr20-chr9:0.992:1:1:1e-65;BLAST
ENSG00000185926	ENSG00000178306	D	D	1:1:1:1;4:chr11:51371858-51372787:49930542-49931480:0.838:1:1:1e-145;BLAST
ENSG00000185947	ENSG00000160321	D	D	2:4:3:8;chr16-chr19:0.515:1:1:0;BLAST
ENSG00000185978	ENSG00000198307	D	D	1:1:1:1;4:chrX:154342270-154342860:154263622-154264138:1:1:1:2e-59;BLAST
ENSG00000185990	ENSG00000198444	D	T	1:1:1:1;0:chrX:154339769-154341527:154264943-154266643:1:1:1:0;BLAST
ENSG00000186008	ENSG00000198034	D	M	1:2:1:7;chr19-chrX:0.833:1:1:1e-121;BLAST
ENSG00000186113	ENSG00000186117	D	T	1:1:1:1;0:chr11:55319647-55320527:55335552-55336432;0.574:0.97:0.98:4e-97;Self
ENSG00000186115	ENSG00000171903	D	T	2:13:2:13;0:chr19:15850585-15870049:15885558-15906825;0.871:0.99:0.99:0;Self
ENSG00000186119	ENSG00000205029	D	D	1:1:1:1;1:chr11:55342317-55344625:55361537-55363749;0.81:0.99:0.95:1e-143;Self
ENSG00000186148	ENSG00000184115	D	D	1:3:1:3;8:chr2:110013298-110030787:110647700-110665189:1:1:1:3e-66;BLAST
ENSG00000186223	ENSG00000186232	D	T	1:1:1:1;0:chr11:4210026-4228822:4299301-4318080;0.964:1:1:1e-106;Self
ENSG00000186232	ENSG00000186223	D	T	1:1:1:1;0:chr11:4299274-4312424:4215702-4228849;0.964:1:1:1e-106;Self
ENSG00000186234	ENSG00000151539	D	D	1:8:1:8;72:chr4:9302715-9322888:3986753-4006929;0.915:1:0.88:1e-147;Self
ENSG00000186288	ENSG00000184388	D	T	1:1:1:1;0:chrX:72213543-72223529:72132622-72142538;1:1:1:1e-113;Self
ENSG00000186322	ENSG00000188388	D	D	1:6:1:7;19:chr15:82854142-82861020:83584678-83589583:0.863:1:0.99:0;BLAST
ENSG00000186445	ENSG00000196143	D	D	1:1:1:1;10:chr14:19208276-19251936:18447573-18491269;0.975:1:1:0;Self
ENSG00000186466	ENSG00000176115	D	T	3:9:3:8;0:chr9:66932335-67006113:66743915-66817752;0.993:0.85:1:1e-171;Self
ENSG00000186523	ENSG00000145002	D	D	1:5:1:5;2:chr8:12077357-12099344:12326602-12348580;1:1:1:1e-84;Self
ENSG00000186562	ENSG00000186599	D	D	1:3:1:3;25:chr8:7716940-7718774:7332649-7334483:1:1:1:6e-43;BLAST
ENSG00000186579	ENSG00000187082	D	D	1:2:1:2;27:chr8:7720104-7723985:7327436-7331319:1:1:1:3e-34;BLAST
ENSG00000186599	ENSG00000186562	D	D	1:3:1:3;25:chr8:7332649-7334483:7716940-7718774:1:1:1:6e-43;BLAST
ENSG00000186645	ENSG00000205482	D	D	2:7:1:6;1:chr7:76488857-76496580:76516911-76524984;0.785:0.84:0.99:1e-93;Self
ENSG00000186678	ENSG00000171402	D	D	1:4:2:4;50:chrX:55215875-55219204:52908285-52913844:0.709:0.92:0.92:2e-34;BLAST
ENSG00000186702	ENSG00000214542	D	D	2:5:2:5;22:chr15:83552817-83578980:82659068-82689892:1:1:1:5e-73;BLAST
ENSG00000186719	ENSG00000178440	D	D	1:1:1:1;101:chr10:45675996-45680990:51400363-51405349;0.988:1:1:9e-42;Self
ENSG00000186777	ENSG00000198155	D	T	1:5:2:2;0:chr4:254554-255716:196418-239769:0.648:0.99:0.99:3e-94;BLAST
ENSG00000186807	ENSG00000165390	D	D	1:12:1:12;10:chr10:47216926-47233044:47875231-47891372:0.991:1:1:0;BLAST
ENSG00000186825	ENSG00000197927	D	T	2:3:3:4;0:chr2:132269004-132275704:132196534-132241449:1:0.93:0.96:1e-115;BLAST
ENSG00000186921	ENSG00000177683	D	D	1:1:3:3;586:chr7:158106058-158108640:107990195-107992784;0.948:1:1:1e-121;Self
ENSG00000186925	ENSG00000186964	D	T	1:1:1:1;0:chr21:30855284-30855554:30835843-30836114;0.73:1:1:1e-22;Self
ENSG00000186979	ENSG00000179801	D	D	1:6:1:6;3:chr8:145403397-145429804:145259369-145285777;0.997:1:1:0;Self
ENSG00000187010	ENSG00000188672	D	D	1:10:1:10;1:chr1:25467103-25528106:25561501-25624406;0.881:0.75:1:0;Self
ENSG00000187060	ENSG00000184961	D	D	2:3:2:3;95:chr9:45325925-45436688:42136001-42247619;1:1:1:2e-43;Self
ENSG00000187082	ENSG00000186579	D	D	1:2:1:2;27:chr8:7327436-7331319:7720104-7723985:1:1:1:3e-34;BLAST
ENSG00000187267	ENSG00000203946	D	T	2:5:2:5;0:chrX:134674421-134730834:134744677-134799322;0.995:1:1:1e-104;Self
ENSG00000187268	ENSG00000177138	D	D	2:7:4:9;34:chrX:12963658-12972721:8953036-9092647:0.66:0.89:0.77:1e-43;BLAST
ENSG00000187272	ENSG00000221824	D	T	1:1:1:1;0:chr17:36644136-36649695:36655817-36661344;0.912:1:1:1e-96;Self
ENSG00000187372	ENSG00000120327	D	T	1:1:1:1;0:chr5:140573621-140576467:140583019-140585838;0.741:1:1:0;Self
ENSG00000187451	ENSG00000214420	D	D	1:1:1:1;26:chr17:42480430-42483361:40947799-40951801:1:1:1:2e-88;BLAST
ENSG00000187537	ENSG00000196834	D	D	1:10:1:10;6:chr14:18623365-18654942:19058694-19090272:0.99:1:1:0;BLAST
ENSG00000187545	ENSG00000204479	D	D	2:4:1:3;30:chr1:12875314-12880681:13588687-13591651:0.878:1:1:0;BLAST
ENSG00000187589	ENSG00000147601	D	M	1:2:1:9;chr18-chr8:0.916:1:1:0;BLAST
ENSG00000187630	ENSG00000157326	D	T	1:6:1:6;0:chr14:23527867-23545457:23492805-23508326:0.938:0.91:0.76:1e-104;BLAST
ENSG00000187711	ENSG00000212892	D	M	1:1:1:1;chr15-chrNT_113927:0.998:1:1:0;BLAST
ENSG00000187754	ENSG00000157950	D	D	2:8:2:8;4:chrX:52742671-52752974:52797033-52807342:1:1:1:1e-133;BLAST
ENSG00000187758	ENSG00000196616	D	T	1:9:1:9;0:chr4:100415493-100433467:100446693-100463792;0.936:1:1:0;Self
ENSG00000187761	ENSG00000221833	D	T	2:5:2:5;0:chrX:55116686-55123281:55130680-55137217;0.937:1:1:4e-47;Self
ENSG00000187786	ENSG00000188686	D	D	1:2:1:2;3:chr8:145393505-145395033:145461411-145462939:1:1:1:1e-117;BLAST
ENSG00000187812	ENSG00000140478	D	D	1:4:1:4;69:chr15:73862051-73870479:70741458-70749930;0.78:0.98:1:7e-51;Self
ENSG00000187820	ENSG00000152042	D	D	2:8:2:21;5:chr1:144927031-144933193:144745073-144751208;0.96:1:0.73:1e-179;Self
ENSG00000187870	ENSG00000189050	D	D	1:13:1:9;789:chr17:20578145-20598714:55376034-55395649;0.887:0.99:0.98:0;Self
ENSG00000187919	ENSG00000182793	D	D	2:7:1:6;1:chr6:52762506-52780142:52802498-52822492;0.901:1:1:1e-109;Self
ENSG00000187979	ENSG00000182824	D	D	1:7:1:7;64:chr22:18968286-18986959:17101296-17119284;0.968:0.99:0.99:2e-68;Self
ENSG00000187988	ENSG00000104756	D	M	1:2:1:12;chr9-chr8:0.938:1:1:1e-177;BLAST
ENSG00000188000	ENSG00000174667	D	T	1:1:1:1;0:chr19:9157279-9160493:9185575-9186513:0.707:1:1:1e-123;BLAST
ENSG00000188013	ENSG00000179277	D	D	1:1:1:1;183:chr17:20432372-20455338:15629836-15652765;0.956:0.76:1:1e-152;Self
ENSG00000188073	ENSG00000189011	D	D	1:6:1:6;2:chr7:74780722-74794884:74752699-74766859:1:1:1:1e-130;BLAST
ENSG00000188155	ENSG00000205441	D	T	1:1:1:1;0:chr21:44835577-44836814:44844925-44846519:0.896:1:1:0;BLAST
ENSG00000188171	ENSG00000196350	D	D	1:4:1:7;19:chr19:20613748-20629177:22422535-22445086;0.694:1:0.99:0;Self
ENSG00000188269	ENSG00000127515	D	T	1:1:1:1;0:chr19:14798943-14800152:14812592-14813800;0.814:0.94:0.97:1e-139;Self
ENSG00000188279	ENSG00000188100	D	D	1:3:1:3;450:chr10:48873392-48877823:88770044-88774465:1:1:1:3e-48;BLAST
ENSG00000188280	ENSG00000206142	D	D	1:7:1:7;43:chr22:19023705-19038384:19994058-20008702;0.916:0.94:0.94:2e-59;Self
ENSG00000188384	ENSG00000205275	D	D	3:5:3:5;7:chr15:80544795-80554616:80769372-80779190;1:1:1:1e-126;Self
ENSG00000188403	ENSG00000169861	D	M	1:2:1:2;chr15-chr21;0.917:1:1:7e-61;Self
ENSG00000188424	ENSG00000188280	D	D	1:8:1:8;13:chr22:18705666-18722955:19022622-19046647:0.992:1:1:3e-71;BLAST
ENSG00000188438	ENSG00000184276	D	M	1:2:1:2;chr4-chr11:0.986:1:1:7e-39;BLAST
ENSG00000188439	ENSG00000181927	D	D	1:1:1:1;2:chr11:55206947-55208334:55161963-55163349;0.75:1:0.81:1e-108;Self
ENSG00000188512	ENSG00000184844	D	M	1:1:1:1;chr11-chr8;0.733:0.97:0.96:2e-39;Self
ENSG00000188532	ENSG00000196102	D	D	3:8:3:8;30:chr15:30524599-30528247:28483235-28486882:0.991:1:1:1e-126;BLAST
ENSG00000188558	ENSG00000168158	D	M	1:1:1:1;chr1-chr16;0.574:0.97:0.98:6e-99;Self
ENSG00000188605	ENSG00000189092	D	D	1:1:1:1;3:chr1:16872085-16872594:16933034-16933543:1:1:1:2e-96;BLAST
ENSG00000188610	ENSG00000196550	D	D	1:4:1:4;1271:chr1:120640526-120657204:204303958-204321697:0.987:1:1:3e-86;BLAST
ENSG00000188624	ENSG00000204869	D	D	2:3:2:3;2:chr19:51315168-51319771:51234846-51238037:0.562:0.77:0.74:4e-28;BLAST
ENSG00000188683	ENSG00000187574	D	T	1:2:1:2;0:chr19:60965430-60968233:60975434-60978236;0.99:1:1:1e-166;Self
ENSG00000188740	ENSG00000186086	D	D	2:5:2:5;1:chr1:108722615-108816822:108565753-108654797;0.997:0.93:1:2e-64;Self
ENSG00000188792	ENSG00000184246	D	D	1:1:2:2;46:chr15:80523895-80544794:82747557-82768544;0.986:1:1:0;Self
ENSG00000188801	ENSG00000181315	D	M	1:1:4:4;chr9-chr6;0.993:1:1:0;Self
ENSG00000188849	ENSG00000174115	D	D	1:13:2:14;22:chr17:31808171-31844288:33529231-33565380;0.995:1:1:0;Self
ENSG00000188856	ENSG00000168028	D	M	1:2:2:7;chr8-chr3:0.944:0.97:0.98:1e-156;BLAST
ENSG00000188868	ENSG00000198342	D	T	2:5:4:6;0:chr19:12289479-12306246:12321305-12338222;0.739:1:0.94:7e-72;Self
ENSG00000188985	ENSG00000178700	D	M	1:1:2:2;chr18-chr3:0.934:0.98:0.98:2e-95;BLAST
ENSG00000189011	ENSG00000188073	D	T	1:6:1:6;0:chr7:74746753-74774796:74774771-74802823;1:1:1:1e-130;Self
ENSG00000189013	ENSG00000125498	D	T	1:6:1:6;0:chr19:60009460-60019834:59978671-59989685;0.606:0.9:0.78:1e-86;Self
ENSG00000189052	ENSG00000104827	D	D	1:3:1:3;4:chr19:54236871-54240497:54217751-54221461;1:1:1:7e-97;Self
ENSG00000189064	ENSG00000068990	D	D	2:4:2:5;4:chrX:49199053-49256595:49179942-49237525;0.974:1:1:3e-62;Self
ENSG00000189090	ENSG00000188100	D	D	1:3:1:3;489:chr10:46597241-46601686:88770044-88774465:1:1:1:3e-48;BLAST
ENSG00000189092	ENSG00000188605	D	D	1:1:1:1;3:chr1:16933034-16933543:16872085-16872594:1:1:1:2e-96;BLAST
ENSG00000189093	ENSG00000214242	D	D	1:2:2:2;2:chr7:101995140-102047227:101901390-101948046;0.988:1:1:1e-91;Self
ENSG00000189162	ENSG00000204414	D	T	1:5:1:5;0:chr17:59348185-59350764:59340590-59343212;0.811:1:1:4e-94;Self
ENSG00000189251	ENSG00000170315	D	D	2:2:2:2;197:chr17:21652916-21658395:16224014-16229263;0.953:0.85:1:2e-96;Self
ENSG00000189258	ENSG00000217261	D	D	1:1:1:1;19:chr22:19374319-19375692:19809949-19812352:0.938:0.98:1:0;BLAST
ENSG00000189309	ENSG00000205019	D	D	1:12:1:12;2:chr17:31505918-31541592:31593630-31629656;0.995:1:1:0;Self
ENSG00000189375	ENSG00000214946	D	D	3:9:3:9;98:chr17:18479567-18488465:15576316-15588820:0.967:0.87:0.73:3e-97;BLAST
ENSG00000189393	ENSG00000215373	D	D	1:4:1:4;31:chr8:7610375-7613385:7132324-7135886:0.991:1:1:0;BLAST
ENSG00000189415	ENSG00000197053	D	D	1:1:1:1;157:chr9:41506054-41511999:65227093-65234068:1:1:1:3e-71;BLAST
ENSG00000196081	ENSG00000167232	D	D	1:4:1:4;1:chr19:23196991-23207292:23335265-23349808;0.751:1:0.96:1e-175;Self
ENSG00000196102	ENSG00000188532	D	D	3:8:3:8;30:chr15:28483235-28486882:30524599-30528247:0.991:1:1:1e-126;BLAST
ENSG00000196109	ENSG00000160321	D	D	1:3:3:8;2:chr19:22153978-22171186:21944883-21963369;0.803:1:0.97:0;Self
ENSG00000196131	ENSG00000174677	D	T	1:2:1:1;0:chr19:58451619-58455774:58460552-58463798;0.577:0.74:0.98:6e-94;Self
ENSG00000196143	ENSG00000130538	D	M	1:1:1:1;chr14-chr22:0.988:1:1:0;BLAST
ENSG00000196172	ENSG00000118620	D	D	2:4:3:5;31:chr19:23717578-23723644:21012235-21033893;0.683:1:0.94:0;Self
ENSG00000196183	ENSG00000197149	D	M	1:1:1:1;chr14-chr11;0.889:0.97:0.99:1e-146;Self
ENSG00000196240	ENSG00000187701	D	D	1:1:1:1;9:chr1:246657287-246689710:246862181-246894559;0.694:0.94:0.96:1e-126;Self
ENSG00000196267	ENSG00000204611	D	T	3:5:2:4;0:chr19:57349742-57367954:57309653-57336300;0.632:1:0.98:0;Self
ENSG00000196275	ENSG00000174428	D	D	1:15:2:16;8:chr7:73843014-73922744:74129359-74208958;0.993:1:1:0;Self
ENSG00000196302	ENSG00000205575	D	D	1:4:3:6;8:chr5:69846317-69877505:68970202-69001399;0.993:1:1:2e-80;Self
ENSG00000196313	ENSG00000135213	D	D	4:15:2:13;56:chr7:71988191-72165905:74774871-74953278;0.958:0.98:0.8:0;Self
ENSG00000196337	ENSG00000213030	D	T	1:3:1:3;0:chr19:54249067-54251167:54242432-54244530;0.982:1:1:1e-94;Self
ENSG00000196347	ENSG00000196585	D	D	1:2:1:2;9:chr16:28617854-28657397:28295531-28335126;0.996:1:1:1e-139;Self
ENSG00000196350	ENSG00000197360	D	D	1:7:1:4;4:chr19:22608325-22654242:22351818-22397625;0.701:1:1:0;Self
ENSG00000196357	ENSG00000142065	D	D	2:5:2:5;1:chr19:41365028-41397826:41519002-41561918:0.609:1:1:0;BLAST
ENSG00000196395	ENSG00000171402	D	D	1:5:2:4;1:chrX:52869433-52876648:52909922-52914461;0.853:1:0.95:4e-43;Self
ENSG00000196406	ENSG00000198820	D	D	1:2:1:2;9:chrX:140604364-140616265:139910488-139922432;0.794:1:1:4e-36;Self
ENSG00000196427	ENSG00000186086	D	D	1:13:2:14;2:chr1:108727872-108816822:108565753-108654797;0.992:0.98:1:0;Self
ENSG00000196436	ENSG00000196993	D	D	1:6:1:6;512:chr16:72969373-72983514:28677526-28691577:0.936:0.95:1:0;BLAST
ENSG00000196466	ENSG00000180855	D	T	4:4:4:4;0:chr19:12361416-12376401:12401103-12416205;0.911:1:0.88:0;Self
ENSG00000196540	ENSG00000204848	D	D	1:3:2:4;183:chr9:65233645-65254980:39869427-39890761;0.984:0.99:0.94:0;Self
ENSG00000196578	ENSG00000197938	D	D	1:1:1:1;5:chr3:99288707-99306137:99484422-99485366:0.64:1:0.98:1e-112;BLAST
ENSG00000196585	ENSG00000196347	D	D	1:2:1:2;9:chr16:28332525-28333958:28618998-28620433:0.996:1:1:1e-139;BLAST
ENSG00000196620	ENSG00000197592	D	D	1:6:1:6;1:chr4:69173675-69275441:69525708-69627435;0.998:1:0.99:0;Self
ENSG00000196622	ENSG00000196934	D	D	1:1:1:1;54:chr22:18835682-18841409:20068293-20073767:0.992:1:1:0;BLAST
ENSG00000196644	ENSG00000188092	D	D	1:9:5:14;34:chr1:144595233-144635406:145867130-145932371:1:1:0.7:1e-177;BLAST
ENSG00000196645	ENSG00000215379	D	D	2:2:2:2;14:chr15:21121113-21123747:20294732-20297366:1:1:1:3e-69;BLAST
ENSG00000196686	ENSG00000183850	D	T	1:2:4:4;0:chr19:22832179-22833120:23120497-23121590;0.719:0.99:0.74:1e-119;Self
ENSG00000196690	ENSG00000197511	D	D	1:2:1:2;13:chr1:17048246-17081865:16724227-16757874;0.985:1:1:8e-74;Self
ENSG00000196705	ENSG00000160352	D	T	2:5:2:5;0:chr19:21116728-21160645:21056811-21099719:0.858:0.95:0.82:0;BLAST
ENSG00000196757	ENSG00000197054	D	T	2:4:2:4;0:chr19:11896276-11922424:11936197-11951958;0.662:0.97:0.96:1e-176;Self
ENSG00000196772	ENSG00000198118	D	D	1:1:1:1;3:chr1:246044725-246045741:245953024-245953968:0.564:0.98:0.97:6e-97;BLAST
ENSG00000196774	ENSG00000183148	D	D	1:15:1:15;197:chr9:67516581-67560113:42358299-42401859:0.994:1:1:0;BLAST
ENSG00000196796	ENSG00000196993	D	D	1:6:1:6;2:chr16:28556474-28615964:28670607-28730142;1:1:1:0;Self
ENSG00000196815	ENSG00000189393	D	D	1:4:1:4;30:chr8:7139946-7142956:7610375-7613385:0.95:1:1:0;BLAST
ENSG00000196834	ENSG00000187537	D	D	1:10:1:10;5:chr14:19046774-19099088:18614525-18666845;0.99:1:1:0;Self
ENSG00000196861	ENSG00000121089	D	M	1:1:1:1;chr17-chr4;0.842:1:1:2e-91;Self
ENSG00000196862	ENSG00000015568	D	D	1:22:1:22;16:chr2:107809672-107876683:109909065-109973783;0.95:0.99:0.99:0;Self
ENSG00000196933	ENSG00000212994	D	M	1:1:1:1;chrX-chr8;0.957:1:1:1e-60;Self
ENSG00000196934	ENSG00000183246	D	D	1:1:1:1;8:chr22:20068293-20073767:20229646-20235120:0.999:1:1:0;BLAST
ENSG00000196946	ENSG00000215339	D	M	3:7:1:6;chr12-chr8;0.95:1:1:1e-170;Self
ENSG00000197004	ENSG00000183444	D	M	1:1:3:3;chr4-chr7:0.898:1:1:1e-39;BLAST
ENSG00000197008	ENSG00000196247	D	T	3:4:3:4;0:chr7:63891864-63931489:63763564-63807615;0.73:0.98:1:1e-111;Self
ENSG00000197013	ENSG00000197134	D	D	1:5:1:5;4:chr19:21483320-21505222:22031420-22048103;0.726:0.95:1:0;Self
ENSG00000197020	ENSG00000118620	D	D	1:5:1:5;9:chr19:21697408-21742170:20995337-21033493:0.827:1:1:0;BLAST
ENSG00000197021	ENSG00000197620	D	D	4:5:4:5;13:chrX:148836170-148862497:148425766-148451652;0.987:1:1:1e-80;Self
ENSG00000197053	ENSG00000189415	D	D	1:1:1:1;157:chr9:65227093-65234068:41506054-41511999:1:1:1:3e-71;BLAST
ENSG00000197054	ENSG00000196757	D	T	2:4:2:4;0:chr19:11937541-11951682:11897611-11922097;0.78:0.95:0.97:1e-179;Self
ENSG00000197123	ENSG00000214652	D	D	2:4:1:4;13:chr7:63357492-63364670:63102863-63113721;0.607:0.97:0.94:1e-132;Self
ENSG00000197124	ENSG00000183850	D	D	2:4:2:4;36:chr19:19976879-20011624:23091364-23122990;0.662:0.95:0.94:1e-171;Self
ENSG00000197134	ENSG00000196350	D	D	1:5:1:7;2:chr19:22026971-22064169:22260906-22289928;0.684:1:0.99:0;Self
ENSG00000197172	ENSG00000184750	D	D	2:2:6:6;1:chrX:151649370-151657904:151668485-151677063;0.882:1:1:1e-159;Self
ENSG00000197185	ENSG00000204368	D	D	1:6:2:6;2:chrX:52650427-52657924:52692140-52699638;0.816:0.97:0.76:2e-60;Self
ENSG00000197210	ENSG00000198567	D	D	4:4:4:4;7:chr22:19800111-19803751:19975342-19978982:0.99:1:1:8e-59;BLAST
ENSG00000197262	ENSG00000205020	D	D	1:3:1:3;1:chr17:31643170-31694891:31541593-31593329;0.97:0.71:1:6e-43;Self
ENSG00000197263	ENSG00000196341	D	T	1:1:1:1;0:chr11:123694332-123695333:123684909-123685903;0.701:0.99:1:1e-125;Self
ENSG00000197294	ENSG00000197550	D	M	1:1:1:1;chr2-chr9:1:1:1:5e-47;BLAST
ENSG00000197295	ENSG00000185596	D	M	1:2:1:2;chr19-chr15:0.99:1:1:1e-117;BLAST
ENSG00000197320	ENSG00000160111	D	M	1:2:1:13;chr7-chr19;0.983:0.99:0.95:0;Self
ENSG00000197332	ENSG00000198551	D	T	10:10:4:4;0:chr19:11611351-11624702:11569061-11589819;0.669:0.97:0.76:5e-69;Self
ENSG00000197360	ENSG00000196350	D	D	1:4:1:7;4:chr19:22368097-22387296:22615676-22637969;0.705:1:1:0;Self
ENSG00000197364	ENSG00000184330	D	D	1:3:1:2;1:chr1:151676014-151679636:151655064-151658556;0.568:0.94:0.97:2e-30;Self
ENSG00000197366	ENSG00000205581	D	M	1:2:1:6;chr10-chr21:0.681:1:0.98:3e-25;BLAST
ENSG00000197369	ENSG00000197003	D	D	1:1:1:1;4:chr16:2670682-2670873:2592267-2592458:1:1:1:2e-32;BLAST
ENSG00000197372	ENSG00000196705	D	D	2:4:3:5;26:chr19:23632634-23661148:21117244-21146016;0.71:0.99:0.93:0;Self
ENSG00000197373	ENSG00000205236	D	D	1:3:1:3;2:chr7:101965373-102000093:102064710-102099418:0.987:1:1:2e-88;BLAST
ENSG00000197414	ENSG00000215405	D	D	1:9:1:10;21:chr15:20287719-20294018:19000683-19007019;0.968:1:1:0;Self
ENSG00000197421	ENSG00000133475	D	D	2:14:4:15;103:chr22:17116932-17169423:19867843-19920519;0.979:1:1:0;Self
ENSG00000197443	ENSG00000213505	D	D	1:2:1:2;6:chrX:119904351-119948581:119889765-119933996;1:1:1:1e-162;Self
ENSG00000197463	ENSG00000221896	D	D	1:2:1:2;3:chrX:151657905-151709100:151597692-151648910;0.866:1:1:8e-60;Self
ENSG00000197476	ENSG00000211975	D	M	1:4:2:2;chr16-chr14:0.792:1:0.82:7e-37;BLAST
ENSG00000197479	ENSG00000120328	D	T	1:1:1:1;0:chr5:140556589-140561915:140565643-140571047;0.888:1:1:0;Self
ENSG00000197511	ENSG00000196690	D	D	1:2:1:2;18:chr1:16734842-16737256:17068841-17071255:0.985:1:1:8e-74;BLAST
ENSG00000197550	ENSG00000197294	D	M	1:1:1:1;chr9-chr2:1:1:1:5e-47;BLAST
ENSG00000197592	ENSG00000196620	D	D	1:6:1:6;1:chr4:69525708-69596534:69173675-69244534;0.998:0.99:1:0;Self
ENSG00000197621	ENSG00000187900	D	T	1:1:1:1;0:chr3:99465424-99467124:99439446-99441142;0.9:0.83:1:1e-136;Self
ENSG00000197647	ENSG00000132010	D	D	2:4:2:4;7:chr19:11986740-12007660:12104309-12112330;0.632:1:0.91:0;Self
ENSG00000197665	ENSG00000198274	D	D	1:2:1:2;5:chr17:18999765-19003150:19063049-19066433:1:1:1:2e-86;BLAST
ENSG00000197701	ENSG00000213967	D	M	1:6:1:7;chr4-chr19:0.655:1:1:0;BLAST
ENSG00000197721	ENSG00000203710	D	D	1:9:1:35;2:chr1:205908622-205942768:205735441-205775428;0.863:1:0.97:0;Self
ENSG00000197838	ENSG00000198077	D	D	1:9:1:9;6:chr19:46282457-46296049:46071031-46083698;0.915:1:1:0;Self
ENSG00000197870	ENSG00000121335	D	T	1:5:1:5;0:chr12:11310385-11315624:11351431-11437625;0.812:1:1:1e-147;Self
ENSG00000197888	ENSG00000196620	D	T	1:6:1:6;0:chr4:69086549-69115069:69196027-69217195;0.942:1:1:0;Self
ENSG00000197896	ENSG00000196540	D	D	1:4:1:4;162:chr9:41477052-41496925:65243183-65249430:0.998:1:1:0;BLAST
ENSG00000197910	ENSG00000188100	D	D	1:3:1:3;467:chr10:47867676-47872118:88770044-88774465:1:1:1:3e-48;BLAST
ENSG00000197918	ENSG00000183055	D	M	1:2:1:1;chr2-chr5;0.865:1:0.98:1e-86;Self
ENSG00000197927	ENSG00000186825	D	T	3:4:2:3;0:chr2:132196534-132241449:132269004-132275704:1:0.96:0.93:1e-115;BLAST
ENSG00000197932	ENSG00000185990	D	D	1:1:1:1;21:chrX:153767829-153769529:154339769-154341527:1:1:1:0;BLAST
ENSG00000197933	ENSG00000196646	D	D	1:4:1:4;22:chr19:11693433-11709833:12135280-12160322;0.567:0.95:0.99:0;Self
ENSG00000197978	ENSG00000186322	D	D	1:8:1:6;50:chr15:80464769-80523894:82845834-82905703;0.786:0.82:0.97:1e-137;Self
ENSG00000197990	ENSG00000185177	D	D	1:5:3:5;31:chr7:62536776-62555746:57190255-57209213;0.951:0.98:0.97:0;Self
ENSG00000198019	ENSG00000203820	D	D	1:5:1:5;173:chr1:120719137-120738218:147635167-147654312;0.986:1:1:1e-163;Self
ENSG00000198021	ENSG00000203929	D	D	1:2:1:2;6:chrX:140489941-140501048:139923947-139935076;0.796:1:1:5e-39;Self
ENSG00000198033	ENSG00000075886	D	M	1:5:1:5;chr13-chr2;1:1:1:0;Self
ENSG00000198035	ENSG00000204172	D	D	1:10:1:10;19:chr10:47805882-47857580:46611784-46663480:0.998:1:1:0;BLAST
ENSG00000198039	ENSG00000173041	D	D	1:4:1:4;6:chr7:64001055-64029390:63617701-63660923:0.752:0.96:1:0;BLAST
ENSG00000198062	ENSG00000187537	D	M	1:11:1:10;chr22-chr14;0.84:1:1:0;Self
ENSG00000198064	ENSG00000196796	D	D	3:11:2:6;60:chr16:22426646-22458333:28551190-28580563;0.623:0.7:0.89:1e-129;Self
ENSG00000198068	ENSG00000197036	D	D	1:1:1:1;1:chr3:99367191-99374932:99331217-99338896;0.946:1:1:1e-170;Self
ENSG00000198075	ENSG00000198203	D	T	1:7:2:8;0:chr2:108364222-108369277:108282964-108288500;0.602:0.96:0.98:1e-109;Self
ENSG00000198082	ENSG00000185978	D	D	1:1:1:1;21:chrX:153762284-153771799:154337503-154347063;0.991:1:1:1e-58;Self
ENSG00000198106	ENSG00000158482	D	D	9:12:1:4;107:chr16:29257394-29295878:21278202-21316735;0.992:0.93:1:1e-138;Self
ENSG00000198129	ENSG00000186572	D	D	1:2:1:2;20:chr8:7240176-7397354:7663549-7811280;1:1:1:2e-35;Self
ENSG00000198153	ENSG00000213096	D	D	1:4:1:4;52:chr19:19766130-19792528:24062545-24102409;0.705:0.95:0.98:1e-175;Self
ENSG00000198161	ENSG00000203847	D	D	1:1:1:1;100:chr1:146418535-146422374:142555943-142559798:0.963:1:1:5e-90;BLAST
ENSG00000198173	ENSG00000185448	D	D	1:1:1:1;23:chrX:36934347-36941385:34056060-34062353;0.62:1:1:1e-178;Self
ENSG00000198229	ENSG00000211943	D	M	1:2:1:2;chr16-chr14;0.819:0.93:0.99:6e-51;Self
ENSG00000198237	ENSG00000205570	D	D	4:8:2:6;11:chr5:70547976-70581465:69547612-69581140;0.981:1:1:1e-122;Self
ENSG00000198305	ENSG00000186645	D	D	2:7:2:7;103:chr7:72128196-72138245:76489571-76499610:1:1:1:1e-158;BLAST
ENSG00000198307	ENSG00000185978	D	D	1:1:1:1;4:chrX:154263622-154264138:154342270-154342860:1:1:1:2e-59;BLAST
ENSG00000198342	ENSG00000197857	D	D	3:6:2:5;1:chr19:12327141-12337964:12250007-12267148;0.756:0.96:0.93:0;Self
ENSG00000198346	ENSG00000160336	D	T	3:3:1:1;0:chr19:58662812-58698762:58649710-58653326:0.744:0.91:1:0;BLAST
ENSG00000198444	ENSG00000185990	D	T	1:1:1:1;0:chrX:154264943-154266643:154339769-154341527:1:1:1:0;BLAST
ENSG00000198445	ENSG00000020219	D	M	1:1:1:1;chr22-chr7;0.962:1:1:0;Self
ENSG00000198452	ENSG00000196772	D	D	2:2:1:1;7:chr1:245849588-245850470:246044757-246045636;0.529:0.94:0.94:5e-90;Self
ENSG00000198466	ENSG00000204517	D	T	2:3:1:2;0:chr19:63059041-63063223:63041986-63045575;0.616:0.91:0.99:1e-157;Self
ENSG00000198493	ENSG00000168477	D	D	1:5:1:5;1:chr6:32056288-32089028:32089025-32121882;0.944:0.97:1:1e-179;Self
ENSG00000198496	ENSG00000131484	D	D	3:4:1:2;79:chr17:38531135-38549760:40936493-40967414:0.756:0.73:1:7e-31;BLAST
ENSG00000198518	ENSG00000158406	D	D	1:1:1:1;12:chr6:26312283-26313746:26392741-26394271;1:1:1:1e-53;Self
ENSG00000198555	ENSG00000130821	D	M	1:14:1:13;chr16-chrX:0.945:0.92:0.92:0;BLAST
ENSG00000198566	ENSG00000198416	D	D	5:5:5:5;13:chr9:40763159-40855969:41580580-41673418;0.9:0.87:0.99:0;Self
ENSG00000198567	ENSG00000197210	D	D	4:4:4:4;7:chr22:19975342-19978982:19800111-19803751:0.99:1:1:8e-59;BLAST
ENSG00000198573	ENSG00000198820	D	D	1:2:1:2;4:chrX:140157305-140171466:139905288-139919508;0.816:1:1:4e-40;Self
ENSG00000198601	ENSG00000177233	D	T	1:1:1:1;0:chr1:246408643-246417249:246431737-246440355;0.923:0.89:0.99:1e-165;Self
ENSG00000198632	ENSG00000174368	D	D	1:4:3:6;59:chr7:72147954-72157704:74811170-74826701:1:1:1:1e-76;BLAST
ENSG00000198658	ENSG00000203835	D	D	1:2:1:2;32:chr1:144787932-144791588:146085035-146088691:1:1:1:0;BLAST
ENSG00000198681	ENSG00000147381	D	D	3:3:3:3;37:chrX:152134716-152139310:150831652-150844298:0.77:1:1:1e-128;BLAST
ENSG00000198716	ENSG00000217977	D	D	2:5:2:5;3:chrX:49189787-49256595:49179942-49237525;0.991:1:1:1e-68;Self
ENSG00000198750	ENSG00000183086	D	D	1:9:1:9;8:chr7:74645565-74705533:74017019-74076923:0.997:1:0.97:0;BLAST
ENSG00000198820	ENSG00000196406	D	D	1:2:1:2;9:chrX:139910488-139922432:140604364-140616265;0.748:1:1:4e-36;Self
ENSG00000198875	ENSG00000157576	D	M	1:1:1:1;chr2-chr15;0.96:1:1:8e-48;Self
ENSG00000198904	ENSG00000179750	D	D	1:7:1:7;1:chr22:37748039-37754600:37709281-37713898;0.604:1:0.99:1e-124;Self
ENSG00000198946	ENSG00000204645	D	T	2:7:2:7;0:chrX:48146468-48156288:48127912-48137729:1:1:1:1e-109;BLAST
ENSG00000203663	ENSG00000196071	D	D	1:1:2:2;1:chr1:246267867-246269317:246290288-246291733;0.726:0.97:0.97:1e-127;Self
ENSG00000203812	ENSG00000183558	D	T	1:1:1:1;0:chr1:148088435-148114557:148055660-148081767;1:1:1:2e-68;Self
ENSG00000203815	ENSG00000189092	D	D	1:1:1:1;1809:chr1:147942694-147943203:16933034-16933543:0.899:1:1:6e-84;BLAST
ENSG00000203818	ENSG00000183598	D	D	1:1:1:1;15:chr1:147664439-147677973:148049133-148062709;0.971:1:1:5e-69;Self
ENSG00000203820	ENSG00000150337	D	D	1:5:1:6;16:chr1:147617840-147664128:148002730-148049120;0.946:1:1:1e-106;Self
ENSG00000203827	ENSG00000122497	D	D	3:16:1:14;12:chr1:147008139-147025737:146468748-146492662;0.935:0.9:1:0;Self
ENSG00000203828	ENSG00000203830	D	D	1:1:1:1;4:chr1:147000772-147003987:146838713-146841951;1:1:1:5e-32;Self
ENSG00000203830	ENSG00000203828	D	D	1:1:1:1;4:chr1:146841316-146841516:147003352-147003552:1:1:1:5e-32;BLAST
ENSG00000203832	ENSG00000163386	D	D	5:109:4:26;88:chr1:146616757-146713980:144004163-144081777;0.901:0.9:1:0;Self
ENSG00000203834	ENSG00000203839	D	D	1:1:1:1;32:chr1:146098591-146099052:144801492-144801953:1:1:1:6e-86;BLAST
ENSG00000203835	ENSG00000198658	D	D	1:2:1:2;32:chr1:146085035-146088691:144787932-144791588:1:1:1:0;BLAST
ENSG00000203836	ENSG00000152042	D	D	5:22:5:22;27:chr1:146057805-146173101:144760752-144876007;0.999:1:1:0;Self
ENSG00000203839	ENSG00000203834	D	D	1:1:1:1;32:chr1:144801492-144801953:146098591-146099052:1:1:1:6e-86;BLAST
ENSG00000203842	ENSG00000203828	D	D	1:1:1:1;106:chr1:143323661-143323861:147003352-147003552:0.939:1:1:1e-29;BLAST
ENSG00000203846	ENSG00000203853	D	D	1:1:1:1;35:chr1:142625689-142626072:120638912-120639295:1:1:1:8e-73;BLAST
ENSG00000203847	ENSG00000198161	D	D	1:1:1:1;100:chr1:142555943-142559798:146418535-146422374:0.963:1:1:5e-90;BLAST
ENSG00000203849	ENSG00000215525	D	M	1:4:2:6;chr1-chr18:0.843:0.97:0.8:1e-127;BLAST
ENSG00000203850	ENSG00000212861	D	M	1:1:1:1;chr1-chrNT_113957:1:1:1:4e-40;BLAST
ENSG00000203852	ENSG00000183598	D	D	1:1:1:1;7:chr1:148090805-148092460:148050063-148051860:1:1:1:3e-71;BLAST
ENSG00000203853	ENSG00000203846	D	D	1:1:1:1;35:chr1:120638912-120639295:142625689-142626072:1:1:1:8e-73;BLAST
ENSG00000203902	ENSG00000198013	D	T	2:2:2:2;0:chrX:151994356-152003118:151985017-151993736;1:1:1:0;Self
ENSG00000203926	ENSG00000198021	D	T	1:2:1:2;0:chrX:140504979-140517670:140488346-140501048;1:1:1:4e-51;Self
ENSG00000203929	ENSG00000198021	D	D	1:2:1:3;6:chrX:139923947-140036577:140388341-140501048;0.796:1:1:2e-41;Self
ENSG00000203946	ENSG00000187267	D	T	2:5:2:5;0:chrX:134744677-134799322:134674421-134730834;0.995:1:1:1e-104;Self
ENSG00000203948	ENSG00000203946	D	T	2:5:2:5;0:chrX:134678827-134730834:134744677-134796751;0.995:1:1:1e-104;Self
ENSG00000203975	ENSG00000213505	D	D	1:2:1:2;6:chrX:119904351-119948581:119889765-119933996;1:1:1:1e-162;Self
ENSG00000203976	ENSG00000213505	D	D	1:2:1:2;6:chrX:119904351-119948581:119889765-119933996;1:1:1:1e-162;Self
ENSG00000203977	ENSG00000213505	D	D	1:2:1:2;5:chrX:119904351-119948581:119889765-119933996;1:1:1:1e-162;Self
ENSG00000203978	ENSG00000213505	D	D	1:2:1:2;5:chrX:119904351-119948581:119889765-119933996;1:1:1:1e-162;Self
ENSG00000203979	ENSG00000213505	D	D	1:2:1:2;5:chrX:119904351-119948581:119889765-119933996;1:1:1:1e-162;Self
ENSG00000203981	ENSG00000213504	D	T	1:2:1:2;0:chrX:119889765-119904350:119904351-119918954;1:1:1:1e-162;Self
ENSG00000203989	ENSG00000131721	D	D	1:4:1:4;1:chrX:119056196-119105087:119167134-119216041;0.993:1:1:1e-168;Self
ENSG00000204149	ENSG00000174194	D	D	1:7:1:7;16:chr10:51418356-51440265:50894683-50916541:0.983:1:1:0;BLAST
ENSG00000204150	ENSG00000172650	D	D	1:9:1:8;326:chr10:47178313-47199024:75104049-75127645:0.966:1:1:0;BLAST
ENSG00000204154	ENSG00000187681	D	T	1:6:1:6;0:chr9:116130840-116137893:116124067-116131125;0.9:1:1:1e-105;Self
ENSG00000204164	ENSG00000204177	D	D	2:3:2:3;45:chr10:48557828-48572483:46168059-46182746:1:1:1:1e-52;BLAST
ENSG00000204169	ENSG00000174194	D	D	1:7:1:7;5:chr10:51132408-51157549:50892935-50917769;0.982:1:1:0;Self
ENSG00000204172	ENSG00000198035	D	D	1:10:1:10;19:chr10:46611784-46663480:47805882-47857580:0.998:1:1:0;BLAST
ENSG00000204177	ENSG00000204164	D	D	2:3:2:3;41:chr10:46134265-46322185:48524023-48711934;1:1:1:1e-52;Self
ENSG00000204179	ENSG00000183675	D	D	3:7:3:7;44:chr10:45948644-46111424:48335543-48498337;1:1:0.73:2e-82;Self
ENSG00000204245	ENSG00000179074	D	T	1:1:1:1;0:chr9:106400548-106403795:106406762-106409975;0.928:1:1:1e-166;Self
ENSG00000204253	ENSG00000092199	D	M	1:3:1:3;chr2-chr14:1:1:1:3e-51;BLAST
ENSG00000204276	ENSG00000196735	D	D	1:4:1:4;4:chr6:32816880-32823177:32712898-32719534;0.894:1:1:1e-130;Self
ENSG00000204293	ENSG00000196661	D	T	1:1:1:1;0:chr11:123756505-123758808:123770509-123772816;0.978:1:1:1e-174;Self
ENSG00000204368	ENSG00000187754	D	D	2:7:2:7;4:chrX:52687335-52701396:52740140-52753792;0.807:0.86:1:2e-91;Self
ENSG00000204375	ENSG00000204382	D	D	1:4:1:4;14:chrX:52557778-52562914:52255543-52260679:1:1:0.83:1e-95;BLAST
ENSG00000204376	ENSG00000204382	D	D	1:4:1:4;13:chrX:52544884-52550020:52255543-52260679:1:1:1:1e-95;BLAST
ENSG00000204379	ENSG00000204375	D	D	1:4:1:4;12:chrX:52271944-52277080:52557778-52562914:1:1:1:1e-95;BLAST
ENSG00000204382	ENSG00000204375	D	D	1:4:1:4;14:chrX:52255543-52260679:52557778-52562914:1:1:1:1e-95;BLAST
ENSG00000204434	ENSG00000196604	D	D	1:13:1:15;64:chr2:132064627-132108167:130541496-130595670;0.828:1:1:0;Self
ENSG00000204437	ENSG00000135047	D	M	3:9:3:8;chr10-chr9:0.777:1:0.84:1e-130;BLAST
ENSG00000204449	ENSG00000204456	D	D	1:2:1:2;7:chr11:89429076-89470331:89115225-89156535;1:1:1:2e-31;Self
ENSG00000204450	ENSG00000189253	D	T	1:6:1:6;0:chr11:89313066-89353476:89236666-89277113;0.982:1:1:0;Self
ENSG00000204455	ENSG00000220948	D	D	1:8:1:10;727:chr11:89213651-89236264:48953072-48973934;0.701:0.99:0.99:1e-174;Self
ENSG00000204456	ENSG00000204449	D	D	1:2:1:2;8:chr11:89139743-89141042:89444572-89445871:1:1:1:2e-31;BLAST
ENSG00000204485	ENSG00000182330	D	D	2:4:2:4;6:chr1:13479750-13500051:13258965-13279254;0.998:1:1:0;Self
ENSG00000204486	ENSG00000204478	D	D	2:4:2:4;6:chr1:13388949-13425693:13609790-13646552;1:1:1:0;Self
ENSG00000204491	ENSG00000204480	D	D	1:3:1:3;6:chr1:13327952-13356436:13548788-13577268;0.998:1:1:0;Self
ENSG00000204495	ENSG00000116721	D	D	2:4:2:4;22:chr1:13314804-13326537:12838232-12850026;0.966:1:1:0;Self
ENSG00000204501	ENSG00000157358	D	D	2:4:2:4;6:chr1:13293763-13300778:13514560-13521575:1:1:1:0;BLAST
ENSG00000204502	ENSG00000204507	D	D	2:4:2:4;7:chr1:13232406-13241644:13031101-13040338:0.996:1:1:0;BLAST
ENSG00000204503	ENSG00000204508	D	D	1:3:1:3;6:chr1:13200783-13204302:12958109-12960968:0.996:1:1:0;BLAST
ENSG00000204505	ENSG00000204503	D	D	1:5:1:3;4:chr1:13063043-13067587:13200783-13204302:0.769:0.99:0.98:0;BLAST
ENSG00000204507	ENSG00000116708	D	D	2:4:2:4;2:chr1:13025586-13044521:12915256-12934190;0.962:1:1:0;Self
ENSG00000204508	ENSG00000204503	D	D	1:3:1:3;6:chr1:12958109-12960968:13200783-13204302:0.996:1:1:0;BLAST
ENSG00000204509	ENSG00000204502	D	D	2:4:2:4;10:chr1:12920768-12930007:13232406-13241644:0.996:1:1:0;BLAST
ENSG00000204517	ENSG00000152443	D	D	1:2:2:3;2:chr19:63042616-63046179:62954392-62958782;0.562:1:0.98:1e-140;Self
ENSG00000204525	ENSG00000206435	D	D	1:7:1:7;chr6-chrc6_COX:0.995:1:1:0;BLAST
ENSG00000204532	ENSG00000131848	D	T	1:4:2:5;0:chr19:61408118-61412402:61424733-61450652;0.837:1:1:0;Self
ENSG00000204554	ENSG00000204556	D	D	2:3:1:2;1:chr20:25938471-25949568:25764644-25765692:1:1:1:1e-10;BLAST
ENSG00000204556	ENSG00000204554	D	D	1:2:2:3;1:chr20:25764644-25765692:25938471-25949568:1:1:1:1e-10;BLAST
ENSG00000204571	ENSG00000204572	D	T	1:2:1:3;0:chr11:70965419-70971181:70954755-70960513;0.807:1:1:2e-96;Self
ENSG00000204611	ENSG00000197608	D	T	4:4:5:5;0:chr19:57309386-57335576:57259451-57291426;0.705:0.91:0.99:0;Self
ENSG00000204625	ENSG00000206438	D	M	1:1:1:1;chr6-chrc6_COX:1:1:1:5e-41;BLAST
ENSG00000204632	ENSG00000206506	D	M	1:6:1:6;chr6-chrc6_QBL:1:1:1:0;BLAST
ENSG00000204645	ENSG00000126752	D	D	2:7:2:7;1:chrX:48129489-48138766:48154573-48187329;0.793:1:1:2e-83;Self
ENSG00000204652	ENSG00000212994	D	M	1:1:1:1;chr17-chr8:0.991:1:1:3e-63;BLAST
ENSG00000204660	ENSG00000204661	D	T	1:1:4:4;0:chr5:179010860-179013098:179000899-179003136;0.939:1:1:1e-101;Self
ENSG00000204661	ENSG00000204660	D	T	4:4:1:1;0:chr5:179000291-179003136:179010860-179013737;0.939:1:1:1e-101;Self
ENSG00000204670	ENSG00000211618	D	D	1:3:1:2;94:chr2:97075615-97089841:89400496-89400972:0.709:1:0.87:3e-37;BLAST
ENSG00000204677	ENSG00000182230	D	D	2:9:3:20;52:chr5:177363435-177414603:175417727-175481612;0.903:1:0.72:5e-34;Self
ENSG00000204688	ENSG00000206516	D	M	1:1:1:1;chr6-chrc6_QBL:1:1:1:0;BLAST
ENSG00000204699	ENSG00000204705	D	D	2:2:2:2;4:chr2:95649106-95691902:95443771-95486580;1:0.99:0.71:1e-165;Self
ENSG00000204717	ENSG00000221917	D	M	1:5:2:5;chr2-chr9;0.934:1:1:1e-138;Self
ENSG00000204734	ENSG00000211614	D	D	1:3:1:2;18:chr2:89100603-89101327:89302292-89303027:0.75:1:1:2e-45;BLAST
ENSG00000204748	ENSG00000213030	D	D	1:3:1:3;2:chr19:54230372-54231874:54242432-54243902;0.981:1:0.94:1e-88;Self
ENSG00000204775	ENSG00000170727	D	D	1:13:3:16;1:chr8:145361932-145396288:145429805-145464193;0.998:1:0.83:0;Self
ENSG00000204776	ENSG00000204780	D	D	1:3:1:3;7:chr9:69634070-69634916:69433592-69434438:0.992:1:1:2e-71;BLAST
ENSG00000204779	ENSG00000184659	D	D	1:1:1:1;7:chr9:69465527-69468635:69666443-69669551:0.995:1:1:0;BLAST
ENSG00000204780	ENSG00000204776	D	D	1:3:1:3;7:chr9:69433592-69434438:69634070-69634916:0.992:1:1:2e-71;BLAST
ENSG00000204789	ENSG00000196152	D	M	4:4:5:5;chr6-chr9:0.509:0.82:0.72:6e-62;BLAST
ENSG00000204790	ENSG00000196873	D	D	1:15:1:15;44:chr9:68494376-68552413:70046662-70104738:0.992:1:1:0;BLAST
ENSG00000204793	ENSG00000187559	D	D	1:1:1:1;48:chr9:68489300-68492024:70107603-70109820:0.995:1:1:0;BLAST
ENSG00000204801	ENSG00000204816	D	D	1:2:1:2;67:chr9:46626013-46627628:44284068-44285683:1:1:1:4e-52;BLAST
ENSG00000204802	ENSG00000204836	D	D	1:2:1:2;130:chr9:46525761-46528123:42008915-42011277:1:1:1:1e-52;BLAST
ENSG00000204805	ENSG00000204807	D	D	1:1:1:1;14:chr9:46275687-46277027:45623555-45624892:0.976:0.98:0.98:7e-68;BLAST
ENSG00000204807	ENSG00000204805	D	D	1:1:1:1;14:chr9:45623555-45624892:46275687-46277027:0.976:0.98:0.98:7e-68;BLAST
ENSG00000204813	ENSG00000178130	D	M	1:1:2:2;chr9-chr17:0.696:0.95:0.73:2e-20;BLAST
ENSG00000204816	ENSG00000204801	D	D	1:2:1:2;67:chr9:44284068-44285683:46626013-46627628:1:1:1:4e-52;BLAST
ENSG00000204828	ENSG00000184659	D	D	1:1:1:1;251:chr9:42707230-42710338:69666443-69669551:1:1:1:0;BLAST
ENSG00000204829	ENSG00000214990	D	D	1:1:1:1;251:chr9:42653952-42733579:69643202-69722830;1:1:1:3e-73;Self
ENSG00000204836	ENSG00000204802	D	D	1:2:1:2;130:chr9:42008915-42011277:46525761-46528123:1:1:1:1e-52;BLAST
ENSG00000204838	ENSG00000204802	D	D	1:2:1:2;134:chr9:41938516-41945031:46525761-46528123:0.968:1:1:1e-50;BLAST
ENSG00000204840	ENSG00000197896	D	D	1:4:1:4;3:chr9:41311107-41317364:41477052-41496925:0.997:1:1:0;BLAST
ENSG00000204844	ENSG00000215112	D	D	1:3:1:3;69:chr9:40705662-40712679:43554722-43555198:0.969:1:1:5e-65;BLAST
ENSG00000204848	ENSG00000204849	D	D	1:4:1:4;10:chr9:39874975-39881210:39345699-39351959:0.997:1:1:0;BLAST
ENSG00000204849	ENSG00000204848	D	D	1:4:1:4;7:chr9:39199702-39435560:39728920-39964796;0.997:1:1:0;Self
ENSG00000204869	ENSG00000188624	D	D	2:3:2:3;2:chr19:51234846-51238037:51315168-51319771:0.587:0.74:0.77:4e-28;BLAST
ENSG00000204873	ENSG00000187272	D	T	1:1:1:1;0:chr17:36641423-36644135:36647013-36649695;0.943:1:1:1e-103;Self
ENSG00000204877	ENSG00000212722	D	D	1:1:1:1;1:chr17:36490891-36495549:36512083-36516907;0.948:1:1:7e-95;Self
ENSG00000204880	ENSG00000212721	D	D	1:1:1:1;1:chr17:36500986-36511477:36521296-36531682;0.903:1:1:1e-115;Self
ENSG00000204914	ENSG00000204916	D	T	2:3:2:3;0:chr13:56639015-56641221:56632450-56634656;1:1:1:1e-132;Self
ENSG00000204916	ENSG00000204914	D	D	2:3:2:3;2:chr13:56612576-56639014:56619146-56645585;1:1:1:1e-132;Self
ENSG00000204917	ENSG00000204914	D	D	2:3:2:3;2:chr13:56612576-56639014:56619146-56645585;1:1:1:1e-132;Self
ENSG00000204918	ENSG00000204917	D	D	2:3:2:3;1:chr13:56612576-56639014:56619146-56645585;1:1:1:1e-132;Self
ENSG00000204919	ENSG00000204914	D	D	2:3:2:3;3:chr13:56612576-56639014:56619146-56645585;1:1:1:1e-132;Self
ENSG00000204920	ENSG00000018607	D	T	2:5:3:6;0:chr19:49180067-49193437:49147126-49163148;0.758:0.98:0.94:0;Self
ENSG00000204941	ENSG00000183668	D	D	1:4:1:4;1:chr19:48358919-48386878:48444449-48469905;0.858:0.97:0.8:1e-138;Self
ENSG00000204959	ENSG00000050327	D	D	2:12:2:12;1:chr7:143600378-143624198:143681430-143705309;0.995:1:0.93:0;Self
ENSG00000205017	ENSG00000205021	D	D	1:3:1:3;1:chr17:31643170-31694891:31541593-31593329;1:1:1:7e-49;Self
ENSG00000205019	ENSG00000188849	D	D	1:12:1:12;2:chr17:31592807-31621120:31807840-31836127;0.995:1:1:0;Self
ENSG00000205021	ENSG00000197262	D	D	1:3:1:3;1:chr17:31541593-31592806:31643170-31694368;0.602:1:1:5e-31;Self
ENSG00000205029	ENSG00000186119	D	D	1:1:1:1;1:chr11:55361537-55363749:55342317-55344625;0.808:0.95:0.99:1e-143;Self
ENSG00000205030	ENSG00000186117	D	D	1:1:1:1;1:chr11:55351271-55352206:55335519-55336454:0.923:1:1:1e-162;BLAST
ENSG00000205035	ENSG00000168959	D	D	1:1:2:2;710:chr11:49553529-49586397:88388689-88421538;0.968:0.99:0.74:1e-115;Self
ENSG00000205045	ENSG00000172123	D	D	3:5:2:4;2:chr17:30826121-30839035:30762576-30784437;0.764:0.99:0.97:0;Self
ENSG00000205100	ENSG00000183199	D	D	1:4:1:4;603:chr4:190631295-190633338:89032019-89034191:0.712:1:0.75:1e-120;BLAST
ENSG00000205118	ENSG00000205125	D	D	1:2:1:2;3:chr15:100121138-100121775:100111366-100112685:0.95:1:1:6e-51;BLAST
ENSG00000205120	ENSG00000205122	D	T	1:2:1:2;0:chr15:100118755-100119392:100115877-100116515:1:1:1:8e-56;BLAST
ENSG00000205122	ENSG00000205124	D	T	1:2:1:2;0:chr15:100114235-100116930:100112757-100115624;0.832:1:1:5e-42;Self
ENSG00000205124	ENSG00000205125	D	T	1:2:1:2;0:chr15:100112807-100114143:100111320-100112756;0.83:1:1:2e-53;Self
ENSG00000205215	ENSG00000205266	D	D	4:4:2:2;94:chr17:20363217-20372592:18264372-18269134:0.993:1:1:3e-92;BLAST
ENSG00000205233	ENSG00000214242	D	D	1:2:2:2;1:chr7:102047356-102115552:101948047-102016305;0.988:1:1:1e-91;Self
ENSG00000205236	ENSG00000197373	D	D	1:3:1:3;2:chr7:102064710-102099418:101965373-102000093:0.987:1:1:2e-88;BLAST
ENSG00000205238	ENSG00000136206	D	D	1:5:1:6;633:chr7:101954657-101995139:43979876-44020306;0.837:1:0.9:1e-120;Self
ENSG00000205240	ENSG00000183444	D	M	1:1:3:3;chr13-chr7:0.989:1:1:2e-45;BLAST
ENSG00000205266	ENSG00000205312	D	D	2:2:1:1;49:chr17:18264372-18269134:16694058-16694504:1:1:1:8e-93;BLAST
ENSG00000205270	ENSG00000205276	D	D	2:4:2:4;1:chr15:80920685-80954498:80756080-80789879;1:1:1:2e-45;Self
ENSG00000205271	ENSG00000205275	D	D	3:5:3:5;5:chr15:80930492-80943038:80767534-80780079:1:1:1:1e-126;BLAST
ENSG00000205272	ENSG00000205273	D	D	1:1:1:1;3:chr15:80928293-80929615:80780956-80782278:1:1:1:0;BLAST
ENSG00000205273	ENSG00000205272	D	D	1:1:1:1;3:chr15:80780956-80782278:80928293-80929615:1:1:1:0;BLAST
ENSG00000205274	ENSG00000211747	D	M	1:2:1:2;chr9-chr7;0.883:0.89:1:3e-49;Self
ENSG00000205275	ENSG00000205271	D	D	3:5:3:5;5:chr15:80767534-80780079:80930492-80943038:1:1:1:1e-126;BLAST
ENSG00000205292	ENSG00000183909	D	M	1:1:1:1;chr1-chr15:0.991:0.75:1:1e-123;BLAST
ENSG00000205312	ENSG00000205266	D	D	1:1:2:2;49:chr17:16694058-16694504:18264372-18269134:1:1:1:8e-93;BLAST
ENSG00000205315	ENSG00000159289	D	D	1:3:1:4;74:chr15:75991052-76034344:72146767-72190040;0.508:0.99:1:6e-56;Self
ENSG00000205333	ENSG00000167195	D	T	1:4:1:4;0:chr15:73369834-73370721:73337952-73349593:1:1:1:5e-67;BLAST
ENSG00000205360	ENSG00000205361	D	T	1:3:1:3;0:chr16:55238646-55241128:55234105-55236418;0.854:0.79:0.98:4e-22;Self
ENSG00000205361	ENSG00000205362	D	T	1:3:1:3;0:chr16:55234301-55236689:55229261-55231875;0.854:0.98:0.79:3e-23;Self
ENSG00000205449	ENSG00000196427	D	M	1:6:1:12;chr5-chr1;0.961:0.98:0.82:1e-126;Self
ENSG00000205452	ENSG00000214614	D	D	1:1:1:1;6:chr16:33678331-33728489:32761769-32812008;1:1:1:6e-77;Self
ENSG00000205454	ENSG00000214613	D	D	2:3:1:2;4:chr16:33554458-33562037:32928151-32928745:0.983:0.86:0.98:5e-66;BLAST
ENSG00000205456	ENSG00000205457	D	T	1:2:1:2;0:chr16:33148773-33201550:33092242-33144956;1:1:1:3e-77;Self
ENSG00000205457	ENSG00000183632	D	D	1:2:1:2;4:chr16:33011194-33144485:32563559-32696850;1:1:1:3e-77;Self
ENSG00000205482	ENSG00000186645	D	D	1:6:2:7;1:chr7:76517443-76524984:76489357-76496580;0.854:0.99:0.84:7e-94;Self
ENSG00000205505	ENSG00000198305	D	D	1:6:2:7;58:chr7:74774469-74812542:72128196-72138245:1:1:1:1e-158;BLAST
ENSG00000205506	ENSG00000186645	D	D	2:7:2:7;45:chr7:74774469-74784339:76489571-76499610:1:1:1:1e-158;BLAST
ENSG00000205508	ENSG00000205506	D	T	2:4:2:4;0:chr7:74746753-74774796:74774771-74802823;1:1:1:3e-73;Self
ENSG00000205509	ENSG00000186645	D	D	1:6:2:7;53:chr7:74334002-74342052:76489571-76499610:1:1:1:1e-158;BLAST
ENSG00000205527	ENSG00000183199	D	M	1:3:1:4;chr15-chr4;0.641:1:0.75:1e-155;Self
ENSG00000205534	ENSG00000183604	D	D	1:4:1:4;35:chr16:29404271-29514372:30144241-30254384;1:1:1:8e-89;Self
ENSG00000205536	ENSG00000205691	D	D	3:10:3:10;10:chr16:21800673-21809609:21368420-21377366:0.998:1:1:0;BLAST
ENSG00000205550	ENSG00000212653	D	D	1:2:1:2;14:chr5:70464345-70547975:69233699-69317308;0.983:1:1:2e-29;Self
ENSG00000205561	ENSG00000212653	D	D	1:2:1:2;8:chr5:70127358-70185264:69252309-69310192:1:1:1:6e-30;BLAST
ENSG00000205570	ENSG00000198237	D	D	2:6:4:8;11:chr5:69470446-69590632:70533867-70621367:0.981:1:1:1e-122;BLAST
ENSG00000205571	ENSG00000172062	D	D	1:8:1:8;8:chr5:69381106-69409175:70256524-70284595:1:1:1:1e-180;BLAST
ENSG00000205572	ENSG00000172058	D	D	1:3:1:3;8:chr5:69356852-69374696:70232270-70250113:1:1:1:2e-60;BLAST
ENSG00000205575	ENSG00000205570	D	D	3:6:1:4;5:chr5:68825796-69042097:69470446-69590632:1:1:1:9e-82;BLAST
ENSG00000205580	ENSG00000205506	D	D	1:6:2:7;55:chr7:72056401-72165905:74774871-74884378;1:1:1:1e-158;Self
ENSG00000205583	ENSG00000174353	D	D	3:7:3:7;66:chr7:72106483-72114377:74826391-74834926:0.985:1:1:9e-73;BLAST
ENSG00000205584	ENSG00000146722	D	D	1:4:1:4;71:chr7:72078150-72081173:74859596-74862622:1:1:1:4e-52;BLAST
ENSG00000205595	ENSG00000109321	D	T	1:5:1:5;0:chr4:75671304-75712285:75501329-75542351;1:1:1:1e-144;Self
ENSG00000205649	ENSG00000126550	D	T	2:5:2:5;0:chr4:70927253-70937230:70949241-70959561;0.843:1:1:3e-19;Self
ENSG00000205662	ENSG00000205663	D	T	1:2:1:2;0:chrX:3834693-3850036:3796267-3811607;1:1:0.91:1e-104;Self
ENSG00000205663	ENSG00000205662	D	T	1:2:1:2;0:chrX:3749307-3828102:3787693-3866628;1:0.91:1:1e-104;Self
ENSG00000205691	ENSG00000205536	D	D	3:10:3:10;10:chr16:21368420-21377366:21800673-21809609:0.998:1:1:0;BLAST
ENSG00000205702	ENSG00000100197	D	T	1:9:1:8;0:chr22:40866158-40870519:40852445-40856852:0.939:1:1:0;BLAST
ENSG00000205717	ENSG00000184301	D	D	1:2:1:2;1:chr19:7000026-7004245:6981250-6985510;0.986:1:1:1e-115;Self
ENSG00000205718	ENSG00000196589	D	D	1:2:1:2;1:chr19:6988296-6991528:6969506-6972767;0.985:0.98:1:1e-113;Self
ENSG00000205755	ENSG00000215751	D	M	1:6:1:6;chrX-chrNT_113966:1:1:1:1e-154;BLAST
ENSG00000205773	ENSG00000166763	D	D	1:30:1:29;3:chr15:41759864-41800821:41660030-41701355;0.993:1:1:0;Self
ENSG00000205775	ENSG00000215269	D	D	2:5:2:5;2:chrX:49071549-49129873:49062006-49120338;0.957:0.99:1:2e-65;Self
ENSG00000205777	ENSG00000215266	D	D	2:5:2:5;4:chrX:49199053-49257789:49179942-49238984;0.954:0.94:1:7e-74;Self
ENSG00000205850	ENSG00000205863	D	D	2:4:2:4;4:chr13:23781455-23795095:23362237-23375055;0.979:1:1:0;Self
ENSG00000205864	ENSG00000221822	D	D	1:1:1:1;1107:chr11:1674895-1675509:70926600-70927379;0.913:0.98:0.95:3e-78;Self
ENSG00000205946	ENSG00000184721	D	M	1:1:1:1;chr4-chr8;0.945:1:0.75:0;Self
ENSG00000205947	ENSG00000212753	D	T	1:1:1:1;0:chr4:8973952-8975545:8964461-8966054:1:1:1:0;BLAST
ENSG00000205976	ENSG00000174450	D	M	1:3:5:9;chr5-chr15:0.537:1:0.71:2e-39;BLAST
ENSG00000205989	ENSG00000206034	D	D	1:2:1:2;50:chr8:7885347-7892453:7157778-7164883:1:1:1:6e-48;BLAST
ENSG00000206014	ENSG00000177306	D	D	1:2:1:2;34:chr8:7600203-7601823:7091658-7093284:1:1:1:0;BLAST
ENSG00000206023	ENSG00000215365	D	D	3:6:1:4;5:chr8:7401070-7406305:7424014-7429245:0.972:1:1:0;BLAST
ENSG00000206032	ENSG00000184721	D	D	1:1:1:1;46:chr8:7182047-7183639:7871325-7872917:0.972:1:1:0;BLAST
ENSG00000206033	ENSG00000184721	D	D	1:1:1:1;45:chr8:7136340-7212965:7837253-7913914;0.992:1:1:0;Self
ENSG00000206034	ENSG00000205989	D	D	1:2:1:2;50:chr8:7157778-7164883:7885347-7892453:1:1:1:6e-48;BLAST
ENSG00000206127	ENSG00000178115	D	D	1:6:2:7;1:chr15:30527646-30532471:30672949-30680425:0.996:1:0.82:1e-132;BLAST
ENSG00000206128	ENSG00000206138	D	D	1:1:1:1;22:chr15:30475399-30475956:28690363-28690869:1:1:1:1e-97;BLAST
ENSG00000206138	ENSG00000206128	D	D	1:1:1:1;22:chr15:28690363-28690869:30475399-30475956:1:1:1:1e-97;BLAST
ENSG00000206140	ENSG00000206176	D	D	1:4:1:4;64:chr22:20142471-20169479:18748698-18775705;1:1:1:4e-64;Self
ENSG00000206141	ENSG00000206128	D	D	1:1:1:1;33:chr15:28202344-28252059:30445276-30494984;1:1:1:1e-97;Self
ENSG00000206142	ENSG00000188280	D	D	1:7:1:7;43:chr22:19994058-20008691:19023716-19038384;0.916:0.94:0.94:2e-59;Self
ENSG00000206176	ENSG00000206140	D	D	1:4:1:4;64:chr22:18759677-18760438:20153437-20155558:1:1:1:4e-64;BLAST
ENSG00000206192	ENSG00000221917	D	M	1:5:2:5;chr13-chr9:0.893:0.96:1:1e-134;BLAST
ENSG00000206195	ENSG00000215394	D	D	8:8:8:8;3:chr14:18961097-18995329:18720037-18754290:1:1:1:7e-65;BLAST
ENSG00000206197	ENSG00000206252	D	M	1:1:1:1;chr14-chr22:0.995:1:1:1e-122;BLAST
ENSG00000206228	ENSG00000215492	D	M	1:2:1:2;chr8-chr18:0.965:1:0.99:1e-110;BLAST
ENSG00000206252	ENSG00000206197	D	M	1:1:1:1;chr22-chr14;0.995:1:1:1e-122;Self
ENSG00000206344	ENSG00000204526	D	M	2:2:2:2;chr6-chrc6_COX:1:1:1:5e-55;BLAST
ENSG00000206448	ENSG00000196262	D	M	1:2:1:5;chr10-chr7:0.834:0.98:0.99:2e-77;BLAST
ENSG00000206474	ENSG00000112462	D	T	1:2:1:1;0:chr6:29492983-29495622:29473380-29516702;0.516:0.98:0.98:1e-98;Self
ENSG00000212125	ENSG00000212124	D	T	1:1:1:1;0:chr12:11040549-11042711:11065282-11067452;0.698:0.96:1:1e-115;Self
ENSG00000212640	ENSG00000205094	D	D	1:1:1:1;2:chr4:191232954-191234228:191246141-191247415:1:1:1:0;BLAST
ENSG00000212653	ENSG00000205561	D	D	1:2:1:2;8:chr5:69252309-69310192:70127358-70185264:1:1:1:6e-30;BLAST
ENSG00000212664	ENSG00000175333	D	M	1:1:1:1;chr1-chr15:0.967:1:1:1e-101;BLAST
ENSG00000212722	ENSG00000204877	D	D	1:1:1:1;1:chr17:36512083-36516907:36490891-36495549;0.819:1:1:3e-91;Self
ENSG00000212744	ENSG00000197371	D	D	1:1:1:1;6:chrX:153514068-153514436:153452673-153453380:0.992:1:1:5e-69;BLAST
ENSG00000212753	ENSG00000205946	D	D	1:1:1:1;1:chr4:8964386-8965655:8978622-8979891;0.995:0.96:1:0;Self
ENSG00000212754	ENSG00000205947	D	D	1:1:1:1;1:chr4:8958372-8962911:8972607-8977147;1:1:1:0;Self
ENSG00000212755	ENSG00000205947	D	D	1:1:1:1;2:chr4:8954971-8956564:8973952-8975545:1:1:1:0;BLAST
ENSG00000212756	ENSG00000205947	D	D	1:1:1:1;3:chr4:8950226-8951819:8973952-8975545:0.998:1:1:0;BLAST
ENSG00000212757	ENSG00000212754	D	D	1:1:1:1;2:chr4:8945406-8947804:8959641-8962039;1:1:1:0;Self
ENSG00000212758	ENSG00000212755	D	D	1:1:1:1;1:chr4:8933741-8943939:8947979-8958176;1:1:1:0;Self
ENSG00000212759	ENSG00000212755	D	D	1:1:1:1;1:chr4:8933741-8943939:8947979-8958176;1:1:1:0;Self
ENSG00000212829	ENSG00000196656	D	M	1:1:1:1;chr9-chr4:0.977:1:0.75:3e-44;BLAST
ENSG00000212836	ENSG00000212837	D	D	1:1:1:1;6:chr7:74603661-74685701:74036568-74118628;1:1:1:3e-79;Self
ENSG00000212837	ENSG00000212836	D	D	1:1:1:1;6:chr7:74080219-74080644:74641636-74642061:1:1:1:3e-79;BLAST
ENSG00000212844	ENSG00000167744	D	D	1:1:2:2;3:chr19:54233548-54234321:54256216-54258936:0.732:0.75:0.92:6e-73;BLAST
ENSG00000212932	ENSG00000213753	D	M	1:1:4:4;chr21-chr19:1:1:1:5e-63;BLAST
ENSG00000212951	ENSG00000212952	D	D	1:1:1:1;67:chr9:46683785-46684150:44341886-44342251:0.992:1:1:9e-68;BLAST
ENSG00000212952	ENSG00000212951	D	D	1:1:1:1;67:chr9:44341886-44342251:46683785-46684150:0.992:1:1:9e-68;BLAST
ENSG00000212987	ENSG00000176433	D	D	1:1:2:2;34:chr15:18970249-18999770:20928456-20957971;0.992:1:1:2e-68;Self
ENSG00000212994	ENSG00000196656	D	M	1:1:1:1;chr8-chr4:0.991:1:1:1e-63;BLAST
ENSG00000213030	ENSG00000196337	D	T	1:3:1:3;0:chr19:54241670-54244530:54248259-54251167;0.982:1:1:1e-94;Self
ENSG00000213052	ENSG00000198077	D	T	1:9:1:9;0:chr19:46039396-46053394:46071277-46085175;0.939:1:1:0;Self
ENSG00000213096	ENSG00000167232	D	D	1:4:1:4;7:chr19:24061816-24104483:23332341-23370109:0.793:1:0.97:0;BLAST
ENSG00000213218	ENSG00000136488	D	D	1:5:1:5;1:chr17:59297095-59305579:59319974-59328476;0.993:0.7:1:1e-123;Self
ENSG00000213240	ENSG00000134250	D	D	1:5:1:5;54:chr1:143913506-144000391:120333400-120420768;0.984:0.7:0.97:1e-165;Self
ENSG00000213297	ENSG00000171295	D	D	4:4:4:4;18:chr19:12119794-12127827:11787573-11801917;0.643:0.95:0.71:1e-104;Self
ENSG00000213401	ENSG00000221867	D	D	3:3:3:3;8:chrX:151685309-151688896:151617901-151621480:0.959:1:1:1e-175;BLAST
ENSG00000213444	ENSG00000203948	D	T	2:5:2:5;0:chrX:134711154-134719185:134693880-134701914:0.995:1:1:1e-104;BLAST
ENSG00000213474	ENSG00000161583	D	D	4:16:2:14;22:chr17:33580988-33604213:31860758-31883985;0.995:1:1:0;Self
ENSG00000213499	ENSG00000213505	D	D	1:2:1:2;5:chrX:119904351-119948581:119889765-119933996;1:1:1:1e-162;Self
ENSG00000213503	ENSG00000213505	D	D	1:2:1:2;5:chrX:119904351-119948581:119889765-119933996;1:1:1:1e-162;Self
ENSG00000213504	ENSG00000213505	D	D	1:2:1:2;5:chrX:119904351-119948581:119889765-119933996;1:1:1:1e-162;Self
ENSG00000213505	ENSG00000203979	D	T	1:2:1:2;0:chrX:119889765-119904350:119904351-119918954;1:1:1:1e-162;Self
ENSG00000213599	ENSG00000213648	D	D	4:10:5:11;38:chr16:30113244-30123150:29373902-29383801:1:1:1:1e-179;BLAST
ENSG00000213648	ENSG00000213599	D	D	5:11:4:10;38:chr16:29373902-29383801:30113244-30123150:1:1:1:1e-179;BLAST
ENSG00000213753	ENSG00000184319	D	M	4:4:3:3;chr19-chr22:0.983:1:1:8e-64;BLAST
ENSG00000213793	ENSG00000198346	D	D	1:2:2:3;1:chr19:58643641-58645400:58680736-58682317;0.955:0.73:0.75:5e-19;Self
ENSG00000213795	ENSG00000213799	D	T	1:2:1:2;0:chr19:58532064-58544341:58565898-58574600;0.957:0.77:1:4e-20;Self
ENSG00000213797	ENSG00000189348	D	D	1:5:1:4;1:chr19:58492401-58500983:58472764-58481766;0.953:1:1:0;Self
ENSG00000213799	ENSG00000196417	D	D	1:2:2:3;1:chr19:58566723-58576693:58592457-58603669;0.935:1:0.98:2e-20;Self
ENSG00000213967	ENSG00000213096	D	D	1:7:1:4;2:chr19:23889224-23910179:24061534-24102690;0.807:0.99:0.98:0;Self
ENSG00000213973	ENSG00000196350	D	D	2:9:2:7;6:chr19:22731152-22743766:22278600-22376425;0.814:0.99:0.97:1e-177;Self
ENSG00000213976	ENSG00000197134	D	D	1:2:4:5;3:chr19:21629037-21630664:22061821-22063583;0.649:0.98:0.8:2e-65;Self
ENSG00000213985	ENSG00000138071	D	M	1:2:1:9;chr19-chr2:0.937:1:1:0;BLAST
ENSG00000213988	ENSG00000081665	D	T	1:5:1:5;0:chr19:19837487-19865238:19872569-19906601;0.734:0.96:1:0;Self
ENSG00000214035	ENSG00000182481	D	M	1:3:5:11;chr7-chr17:0.843:0.73:0.73:1e-113;BLAST
ENSG00000214081	ENSG00000178206	D	D	1:1:1:1;8:chr2:131758395-131779313:131151648-131172624;0.958:1:1:7e-63;Self
ENSG00000214116	ENSG00000215837	D	D	4:4:1:1;5:chr3:197168696-197172315:196899628-196903237;0.992:1:1:3e-70;Self
ENSG00000214135	ENSG00000185485	D	D	1:14:4:16;7:chr3:196864664-196899455:197172916-197207031;0.988:0.74:0.79:0;Self
ENSG00000214164	ENSG00000204588	D	D	1:2:1:2;5:chr2:110569013-110569923:110108526-110111006:1:1:1:5e-59;BLAST
ENSG00000214298	ENSG00000221879	D	M	1:3:1:2;chr10-chr1:0.77:1:1:4e-34;BLAST
ENSG00000214300	ENSG00000205505	D	D	1:10:1:6;253:chr7:99736257-99765358:74769062-74819954;0.962:1:0.97:1e-120;Self
ENSG00000214329	ENSG00000164037	D	M	1:8:4:12;chr2-chr4:0.933:1:0.75:0;BLAST
ENSG00000214330	ENSG00000215151	D	M	1:4:1:4;chr2-chr10:0.927:1:1:1e-106;BLAST
ENSG00000214350	ENSG00000205118	D	T	1:3:1:2;0:chr15:100121080-100122392:100120027-100121613;0.86:1:1:5e-43;Self
ENSG00000214391	ENSG00000123416	D	M	1:2:1:4;chr11-chr12;0.931:1:1:0;Self
ENSG00000214405	ENSG00000127314	D	M	1:3:2:7;chr3-chr12:0.746:0.99:0.99:6e-64;BLAST
ENSG00000214424	ENSG00000138286	D	M	1:3:4:12;chr15-chr10;0.817:1:0.74:1e-116;Self
ENSG00000214470	ENSG00000214525	D	M	1:2:1:2;chr16-chr2:0.93:1:1:0;BLAST
ENSG00000214485	ENSG00000137970	D	M	1:3:1:3;chr5-chr1:0.945:1:1:1e-145;BLAST
ENSG00000214525	ENSG00000215419	D	M	1:2:1:2;chr2-chr13;0.941:1:1:0;Self
ENSG00000214534	ENSG00000215343	D	M	1:5:1:5;chr11-chr8;0.93:1:1:1e-166;Self
ENSG00000214544	ENSG00000196275	D	D	2:15:4:16;33:chr7:72289334-72332693:73843014-73886704;0.984:0.98:0.9:0;Self
ENSG00000214552	ENSG00000198612	D	M	1:2:1:8;chr3-chr2:0.937:1:1:1e-86;BLAST
ENSG00000214558	ENSG00000215817	D	M	1:3:1:3;chr6-chr1;0.994:1:1:0;Self
ENSG00000214562	ENSG00000204043	D	D	2:7:2:7;79:chr10:88966471-88987174:81444468-81465162;0.981:1:1:0;Self
ENSG00000214578	ENSG00000198830	D	M	1:2:1:6;chr10-chr1:0.92:1:1:3e-41;BLAST
ENSG00000214585	ENSG00000214589	D	D	1:2:1:2;1:chr15:80920685-80939767:80770805-80789879;1:1:1:3e-35;Self
ENSG00000214589	ENSG00000214585	D	D	1:2:1:2;1:chr15:80783381-80785274:80925296-80927189:1:1:1:3e-35;BLAST
ENSG00000214613	ENSG00000205454	D	D	1:2:2:3;4:chr16:32928151-32928745:33554458-33562037:0.983:0.98:0.86:4e-66;BLAST
ENSG00000214614	ENSG00000205452	D	D	1:1:1:1;6:chr16:32805085-32807450:33682880-33685245:1:1:1:6e-77;BLAST
ENSG00000214618	ENSG00000211951	D	M	1:2:1:2;chr16-chr14:0.897:0.88:0.98:3e-56;BLAST
ENSG00000214627	ENSG00000167433	D	M	2:16:2:16;chr16-chr17:0.939:1:0.78:0;BLAST
ENSG00000214635	ENSG00000185947	D	D	1:5:4:4;3:chr16:31520558-31522248:31792627-31836123:0.606:1:0.85:1e-105;BLAST
ENSG00000214636	ENSG00000142669	D	M	1:2:1:3;chr6-chr1;0.793:1:1:7e-28;Self
ENSG00000214646	ENSG00000214702	D	D	1:7:1:7;74:chr15:75991052-76034344:72146767-72190040;0.928:0.96:0.76:3e-74;Self
ENSG00000214652	ENSG00000197990	D	D	1:4:1:5;4:chr7:63098740-63114980:62542892-62555746;0.647:0.97:0.97:1e-159;Self
ENSG00000214660	ENSG00000214668	D	D	1:5:1:5;33:chr7:62654411-62660526:57085931-57091937:0.985:1:1:0;BLAST
ENSG00000214668	ENSG00000214660	D	D	1:5:1:5;33:chr7:57005419-57123032:62623282-62741001;0.985:1:1:0;Self
ENSG00000214677	ENSG00000182397	D	D	1:4:2:4;259:chr15:73818462-73901333:98147884-98164655:0.663:1:0.86:3e-62;BLAST
ENSG00000214702	ENSG00000214646	D	D	1:7:1:7;76:chr15:72174238-72179639:76019308-76023996:0.928:0.76:0.96:6e-74;BLAST
ENSG00000214754	ENSG00000161547	D	M	1:2:1:2;chr7-chr17:0.749:1:1:7e-79;BLAST
ENSG00000214759	ENSG00000102391	D	M	1:2:1:4;chr14-chrX:0.778:0.96:0.94:2e-38;BLAST
ENSG00000214760	ENSG00000180662	D	D	1:3:1:2;3:chr14:64803109-64804170:65004278-65004812:0.881:0.98:1:2e-78;BLAST
ENSG00000214801	ENSG00000215158	D	M	1:4:1:3;chr6-chr5;0.885:0.87:1:2e-61;Self
ENSG00000214810	ENSG00000172115	D	M	1:2:2:3;chr6-chr7:0.924:1:1:2e-52;BLAST
ENSG00000214822	ENSG00000214856	D	D	1:1:1:1;90:chr17:20345421-20348386:18283966-18286931:0.992:1:1:2e-62;BLAST
ENSG00000214826	ENSG00000111788	D	D	2:26:1:26;1:chr12:9459459-9492135:9327469-9360062;0.977:1:1:0;Self
ENSG00000214845	ENSG00000198274	D	D	1:2:1:2;8:chr17:18937012-18940399:19063049-19066433:0.98:1:1:2e-83;BLAST
ENSG00000214856	ENSG00000214822	D	D	1:1:1:1;90:chr17:18283966-18286931:20345421-20348386:0.992:1:1:2e-62;BLAST
ENSG00000214869	ENSG00000143549	D	M	1:4:1:8;chr7-chr1:0.892:1:1:2e-97;BLAST
ENSG00000214873	ENSG00000217794	D	D	1:7:1:7;114:chr16:21451707-21471568:29537547-29557544;0.859:0.93:0.97:2e-92;Self
ENSG00000214881	ENSG00000137210	D	M	1:2:2:5;chr10-chr6:0.988:1:1:1e-40;BLAST
ENSG00000214885	ENSG00000217897	D	M	1:2:1:2;chr8-chr16;0.724:1:1:5e-32;Self
ENSG00000214886	ENSG00000151327	D	M	1:2:2:5;chr4-chr14;0.767:0.98:0.75:2e-42;Self
ENSG00000214896	ENSG00000205246	D	M	1:2:1:1;chr15-chr19:0.877:0.99:0.99:1e-146;BLAST
ENSG00000214925	ENSG00000102391	D	D	1:3:1:5;572:chrX:140060329-140061065:100532659-100537437:0.926:1:1:5e-53;BLAST
ENSG00000214940	ENSG00000205746	D	D	5:5:26:26;3:chr16:16371956-16440908:18273662-18342666;1:1:1:6e-91;Self
ENSG00000214975	ENSG00000198618	D	M	1:3:1:1;chr6-chr21;0.97:1:1:1e-90;Self
ENSG00000214990	ENSG00000204829	D	D	1:1:1:1;255:chr9:69672192-69717464:42659317-42704589:1:1:1:3e-73;BLAST
ENSG00000214997	ENSG00000205565	D	D	1:4:1:2;8:chr5:68964790-68967712:69842535-69843804:0.777:0.97:1:9e-77;BLAST
ENSG00000215003	ENSG00000212802	D	M	1:2:1:1;chr16-chr6:0.862:0.99:1:5e-93;BLAST
ENSG00000215020	ENSG00000179251	D	D	2:2:1:1;25:chr10:47875285-47899205:46571369-46571854:0.994:1:1:6e-96;BLAST
ENSG00000215033	ENSG00000215020	D	D	2:2:2:2;10:chr10:47216968-47240877:47875285-47899205:0.994:1:1:7e-96;BLAST
ENSG00000215046	ENSG00000215029	D	T	4:10:4:10;0:chrX:101339187-101479749:101490514-101631135;1:1:1:0;Self
ENSG00000215092	ENSG00000166667	D	D	2:7:1:5;993:chr7:5034874-5042128:101772314-101779935;0.695:0.73:0.77:8e-52;Self
ENSG00000215093	ENSG00000156508	D	M	1:2:3:8;chrX-chr6:0.861:1:0.79:1e-177;BLAST
ENSG00000215111	ENSG00000215110	D	T	2:3:1:2;0:chr4:70284393-70300832:70303744-70320244;0.968:1:1:3e-49;Self
ENSG00000215112	ENSG00000204844	D	D	1:3:1:3;69:chr9:43554722-43555198:40705662-40712679:0.953:1:1:5e-65;BLAST
ENSG00000215113	ENSG00000215115	D	D	1:5:1:5;3:chrX:70900227-70903783:70850946-70854498:1:1:1:0;BLAST
ENSG00000215115	ENSG00000215113	D	T	1:5:1:5;0:chrX:70819677-70876326:70878359-70935037;1:1:1:0;Self
ENSG00000215142	ENSG00000154529	D	D	4:9:3:8;76:chr9:40488481-40623699:43625059-43861487:0.986:1:0.77:1e-169;BLAST
ENSG00000215146	ENSG00000184624	D	M	1:4:3:7;chr10-chr18:0.709:1:0.82:0;BLAST
ENSG00000215156	ENSG00000217261	D	M	1:3:1:1;chr5-chr22:0.857:1:0.99:0;BLAST
ENSG00000215158	ENSG00000198014	D	D	2:3:1:3;50:chr5:34214322-34227644:21518254-21531601;0.886:0.86:0.85:7e-52;Self
ENSG00000215198	ENSG00000196350	D	M	1:3:1:7;chr9-chr19;0.679:1:0.99:0;Self
ENSG00000215206	ENSG00000211750	D	M	1:3:1:2;chr9-chr7:0.711:0.88:0.99:8e-41;BLAST
ENSG00000215210	ENSG00000147274	D	M	1:2:2:9;chr9-chrX:0.931:1:0.83:1e-163;BLAST
ENSG00000215237	ENSG00000056050	D	M	1:8:1:8;chr9-chr4;0.87:1:1:1e-174;Self
ENSG00000215252	ENSG00000175265	D	D	1:16:1:16;1:chr15:32605150-32662353:32458557-32487180:0.998:1:1:0;BLAST
ENSG00000215266	ENSG00000217977	D	D	2:4:2:4;3:chrX:49199053-49256595:49179942-49237525;0.957:0.89:1:1e-39;Self
ENSG00000215269	ENSG00000215275	D	D	2:5:2:5;3:chrX:49044128-49129873:49044128-49120338;0.966:1:1:2e-65;Self
ENSG00000215274	ENSG00000215276	D	D	2:5:2:5;3:chrX:49071549-49129873:49062006-49120338;0.922:1:1:3e-60;Self
ENSG00000215275	ENSG00000215269	D	D	2:4:2:4;3:chrX:49044128-49129873:49044128-49120338;0.966:1:0.97:5e-62;Self
ENSG00000215276	ENSG00000215275	D	D	2:5:2:5;1:chrX:49044128-49069462:49044128-49072041;0.897:1:1:4e-57;Self
ENSG00000215288	ENSG00000215854	D	M	1:1:1:1;chr8-chr1;0.91:0.97:0.98:1e-174;Self
ENSG00000215302	ENSG00000187667	D	D	1:2:4:6;185:chr15:30606298-30608228:20739172-20759858:0.898:0.91:0.75:4e-52;BLAST
ENSG00000215304	ENSG00000178081	D	D	1:4:1:4;33:chr15:30459677-30498588:28199024-28237663;1:1:1:3e-36;Self
ENSG00000215315	ENSG00000108639	D	M	1:2:1:4;chr15-chr17;0.946:1:1:1e-122;Self
ENSG00000215325	ENSG00000215583	D	M	1:2:1:2;chrX-chrY;0.867:0.99:0.99:9e-88;Self
ENSG00000215339	ENSG00000215343	D	D	1:6:1:5;4:chr8:12225231-12280512:11972023-12027300;0.983:1:1:1e-177;Self
ENSG00000215340	ENSG00000215344	D	D	1:2:1:2;4:chr8:12199359-12225171:11945833-11971670;1:1:1:2e-43;Self
ENSG00000215343	ENSG00000215339	D	D	1:5:1:6;4:chr8:12003090-12008076:12256314-12261275:0.983:1:1:1e-177;BLAST
ENSG00000215352	ENSG00000215373	D	D	1:4:1:4;54:chr8:7907557-7925672:7116986-7135051;0.972:1:1:0;Self
ENSG00000215354	ENSG00000215373	D	D	1:4:1:4;54:chr8:7907557-7925672:7116986-7135051;0.981:1:1:0;Self
ENSG00000215355	ENSG00000215376	D	D	1:4:1:4;55:chr8:7907274-7910284:7109458-7112468:0.994:1:1:0;BLAST
ENSG00000215356	ENSG00000215372	D	D	3:7:3:7;40:chr8:7811581-7907556:7142674-7240191;0.921:1:1:1e-165;Self
ENSG00000215365	ENSG00000215354	D	D	3:6:1:4;27:chr8:7424014-7429245:7914368-7917930:0.987:1:1:0;BLAST
ENSG00000215366	ENSG00000215354	D	D	3:6:1:4;29:chr8:7416365-7421601:7914368-7917930:0.983:1:1:0;BLAST
ENSG00000215371	ENSG00000188438	D	M	1:2:1:2;chr8-chr4:0.959:0.88:1:5e-38;BLAST
ENSG00000215372	ENSG00000215356	D	D	3:7:3:7;40:chr8:7136340-7240175:7811597-7913914;0.921:1:1:1e-165;Self
ENSG00000215373	ENSG00000215376	D	D	1:4:1:4;2:chr8:7132324-7135886:7109458-7112468:0.991:1:1:0;BLAST
ENSG00000215376	ENSG00000215373	D	D	1:4:1:4;2:chr8:7109458-7112468:7132324-7135886:0.991:1:1:0;BLAST
ENSG00000215377	ENSG00000185918	D	D	2:3:2:3;1:chr8:6812082-6850394:6831276-6869668;0.989:1:1:2e-49;Self
ENSG00000215379	ENSG00000196645	D	D	2:2:2:2;14:chr15:20294732-20297366:21121113-21123747:1:1:1:3e-69;BLAST
ENSG00000215394	ENSG00000206195	D	T	8:8:8:8;0:chr14:18669884-18817201:18898222-19045528;1:1:1:7e-65;Self
ENSG00000215398	ENSG00000215409	D	M	1:5:1:5;chr14-chr15:0.899:0.88:0.84:6e-91;BLAST
ENSG00000215405	ENSG00000197414	D	D	1:10:1:9;21:chr15:18999511-19007128:20287610-20294983:0.968:1:1:0;BLAST
ENSG00000215407	ENSG00000131941	D	M	1:16:2:15;chr15-chr19;0.905:1:0.92:0;Self
ENSG00000215409	ENSG00000215512	D	M	1:6:1:6;chr15-chr18:0.901:1:1:1e-116;BLAST
ENSG00000215419	ENSG00000214525	D	M	1:2:1:2;chr13-chr2:0.941:1:1:0;BLAST
ENSG00000215464	ENSG00000124614	D	M	1:2:2:6;chr22-chr6:0.915:0.99:1:4e-73;BLAST
ENSG00000215467	ENSG00000166441	D	M	1:2:1:5;chr20-chr11:0.831:1:1:6e-67;BLAST
ENSG00000215486	ENSG00000102931	D	M	1:2:1:6;chr13-chr16;0.775:0.99:0.99:4e-62;Self
ENSG00000215492	ENSG00000135486	D	M	1:2:1:9;chr18-chr12:0.985:1:1:1e-144;BLAST
ENSG00000215498	ENSG00000212857	D	M	1:2:1:1;chr22-chrNT_113923:0.728:1:0.94:1e-100;BLAST
ENSG00000215512	ENSG00000215409	D	M	1:6:1:6;chr18-chr15:0.901:1:1:1e-116;BLAST
ENSG00000215513	ENSG00000183506	D	D	1:18:1:18;58:chr22:18748698-18845945:20142471-20239924;0.98:0.94:1:0;Self
ENSG00000215544	ENSG00000169662	D	D	1:3:1:3;101:chr22:17213337-17240766:19966063-19993482;0.969:0.83:0.72:3e-69;Self
ENSG00000215567	ENSG00000163046	D	M	2:4:4:6;chr21-chr2:0.956:1:1:3e-34;BLAST
ENSG00000215568	ENSG00000033327	D	M	1:10:1:10;chr22-chr11;0.65:0.89:0.82:1e-100;Self
ENSG00000215604	ENSG00000168122	D	M	4:10:1:4;chr13-chr21;0.735:0.81:0.95:1e-154;Self
ENSG00000215799	ENSG00000188185	D	M	1:5:2:2;chr1-chr7:0.549:1:0.99:2e-44;BLAST
ENSG00000215817	ENSG00000214558	D	M	1:3:1:3;chr1-chr6:0.994:1:1:0;BLAST
ENSG00000215840	ENSG00000140988	D	M	1:2:2:7;chr1-chr16;0.916:0.98:0.97:1e-151;Self
ENSG00000215854	ENSG00000215419	D	M	1:2:1:2;chr1-chr13:0.921:1:1:0;BLAST
ENSG00000215859	ENSG00000215860	D	D	3:9:3:9;33:chr1:145932718-145950955:144635745-144653976:1:1:1:0;BLAST
ENSG00000215860	ENSG00000215859	D	D	3:9:3:9;33:chr1:144635745-144653976:145932718-145950955:1:1:1:0;BLAST
ENSG00000215861	ENSG00000178104	D	D	1:3:2:5;2:chr1:143387794-143391329:143562784-143787552:0.984:1:0.72:1e-66;BLAST
ENSG00000215887	ENSG00000176293	D	M	1:6:3:5;chr1-chr19;0.784:0.98:0.98:1e-173;Self
ENSG00000215909	ENSG00000185658	D	M	1:2:1:5;chr1-chr21:0.85:0.9:0.93:3e-49;BLAST
ENSG00000216649	ENSG00000217977	D	D	2:5:2:5;3:chrX:49199053-49256595:49179942-49237525;0.991:1:1:1e-68;Self
ENSG00000216671	ENSG00000163249	D	M	1:8:5:11;chr16-chr2;0.612:1:0.85:5e-77;Self
ENSG00000216829	ENSG00000204801	D	D	1:2:1:2;69:chr9:44242231-44243846:46626013-46627628:1:1:1:4e-52;BLAST
ENSG00000216938	ENSG00000137970	D	D	1:4:2:3;196:chr1:81336534-81337707:96917018-96935139:0.874:0.98:0.97:1e-120;BLAST
ENSG00000217261	ENSG00000182356	D	D	1:1:1:1;99:chr22:19809949-19812352:17214324-17219322:0.983:1:1:0;BLAST
ENSG00000217794	ENSG00000214873	D	D	1:7:1:7;114:chr16:29537547-29557544:21451707-21471568;0.851:0.97:0.93:2e-92;Self
ENSG00000217897	ENSG00000214885	D	M	1:2:1:2;chr16-chr8;0.696:1:1:5e-32;Self
ENSG00000217977	ENSG00000068990	D	D	2:4:2:4;3:chrX:49199053-49256595:49179942-49237525;1:1:1:1e-39;Self
ENSG00000219041	ENSG00000204776	D	M	1:2:2:3;chr2-chr9:0.879:0.99:0.81:2e-48;BLAST
ENSG00000219061	ENSG00000124900	D	D	1:7:1:6;30:chr11:49808828-49820911:55405998-55418071;0.912:1:0.98:0;Self
ENSG00000219186	ENSG00000132446	D	D	1:1:1:1;37:chrX:37236164-37236866:30999279-31000091:0.712:0.97:0.97:3e-69;BLAST
ENSG00000219430	ENSG00000220191	D	D	1:8:1:5;17:chr10:81012054-81014582:81670063-81672771:0.809:1:0.8:2e-84;BLAST
ENSG00000219481	ENSG00000203827	D	T	5:19:2:16;0:chr1:146838713-146922498:147000772-147084493;0.994:1:1:0;Self
ENSG00000219492	ENSG00000214534	D	M	1:11:1:5;chr4-chr11:0.55:0.92:1:2e-98;BLAST
ENSG00000219693	ENSG00000216829	D	D	1:2:1:2;108:chr9:66278840-66289361:44236858-44247408;0.899:0.86:0.92:7e-42;Self
ENSG00000219797	ENSG00000196262	D	M	1:2:1:5;chr6-chr7:0.874:0.94:1:2e-80;BLAST
ENSG00000220343	ENSG00000198618	D	M	1:1:1:1;chr3-chr21;0.86:1:0.99:3e-81;Self
ENSG00000220948	ENSG00000204455	D	D	1:10:1:8;727:chr11:48953072-48973934:89213651-89236264;0.688:0.99:0.99:1e-174;Self
ENSG00000221826	ENSG00000221878	D	D	1:5:1:5;2:chr19:47923662-47940391:48038905-48055644;0.909:0.98:0.98:0;Self
ENSG00000221833	ENSG00000158639	D	D	2:5:2:5;14:chrX:55131728-55136125:55263084-55267397;0.854:0.93:0.92:1e-38;Self
ENSG00000221840	ENSG00000181961	D	D	1:1:1:1;4:chr11:51268024-51268971:54867253-54868239:0.728:0.97:0.93:1e-120;BLAST
ENSG00000221841	ENSG00000215266	D	D	1:4:1:4;4:chrX:49199053-49257595:49179942-49238787;0.94:1:0.99:3e-66;Self
ENSG00000221867	ENSG00000213401	D	D	3:3:3:3;8:chrX:151617901-151621480:151685309-151688896:0.959:1:1:1e-175;BLAST
ENSG00000221872	ENSG00000204941	D	D	1:4:1:6;3:chr19:48178663-48230156:48338641-48390179;0.716:0.98:1:8e-63;Self
ENSG00000221878	ENSG00000170848	D	T	1:5:1:6;0:chr19:48047464-48055186:48109651-48117344;0.864:1:0.97:0;Self
ENSG00000221888	ENSG00000168124	D	M	1:1:1:1;chr1-chr16;0.6:0.97:0.98:1e-104;Self
ENSG00000221895	ENSG00000198482	D	T	6:6:3:3;0:chr19:57681497-57710838:57723539-57753144;0.711:0.99:0.96:0;Self
ENSG00000221896	ENSG00000197463	D	D	1:2:1:2;6:chrX:151627709-151628250:151678543-151679393:1:1:1:7e-60;BLAST
ENSG00000221920	ENSG00000221906	D	T	1:7:1:8;0:chr19:59941467-59956886:59927461-59940488;0.768:0.97:1:2e-62;Self
ENSG00000221927	ENSG00000183791	D	T	1:1:1:1;0:chr18:42802656-42804296:42808571-42810447:0.996:1:1:0;BLAST
ENSG00000221957	ENSG00000167633	D	T	1:9:1:8;0:chr19:60027957-60052453:60011761-60034634;0.804:1:0.87:1e-137;Self
ENSG00000221976	ENSG00000167766	D	T	1:2:5:5;0:chr19:57807689-57808394:57808520-57809234;1:1:1:0;Self
ENSG00000221987	ENSG00000124435	D	D	1:5:1:4;2:chr19:48390180-48405284:48267540-48282360;0.715:0.99:0.96:1e-125;Self
ENSG00000007129	ENSG00000105388	Dl	D	4:5:3:9;2:chr19:46773741-46777844:46903759-46911029;0.494:0.82:0.54:1e-11;Self
ENSG00000013573	ENSG00000214826	Dl	D	2:5:2:5;203:chr12:31103277-31152138:9458412-9506868;0.976:1:0.23:1e-116;Self
ENSG00000015568	ENSG00000185304	Dl	D	3:19:2:18;262:chr2:109909221-109970375:87845941-87906466;0.938:0.98:0.48:0;Self
ENSG00000067601	ENSG00000127957	Dl	D	2:4:4:7;108:chr7:66391280-66402475:74971429-74982675;1:0.47:0.34:3e-42;Self
ENSG00000068985	ENSG00000215276	Dl	D	2:6:2:5;15:chrX:49339010-49347307:49047092-49063267:0.49:0.99:0.99:7e-25;BLAST
ENSG00000078319	ENSG00000123965	Dl	D	2:7:2:7;270:chr7:99736181-99771866:73944358-73960105:0.95:0.57:1:1e-107;BLAST
ENSG00000081665	ENSG00000104777	Dl	D	1:5:1:4;1:chr19:19872381-19906665:20049448-20091426;0.517:0.9:0.66:5e-51;Self
ENSG00000086205	ENSG00000134612	Dl	D	1:5:1:4;718:chr11:49122752-49186097:89010261-89073551;0.979:0.88:0.24:1e-97;Self
ENSG00000099977	ENSG00000099974	Dl	T	1:2:1:2;0:chr22:22643555-22652660:22639026-22644747:1:0.58:0.72:7e-49;BLAST
ENSG00000100068	ENSG00000162337	Dl	M	3:5:2:16;chr22-chr11;0.797:0.98:0.53:1e-105;Self
ENSG00000103472	ENSG00000085721	Dl	D	10:15:12:17;177:chr16:28993816-29035537:15061382-15095659:0.969:0.97:0.34:1e-124;BLAST
ENSG00000103832	ENSG00000153666	Dl	D	1:10:9:18;159:chr15:28876855-28881227:20806683-20820192:0.542:0.98:0.55:1e-111;BLAST
ENSG00000104777	ENSG00000187928	Dl	T	1:3:1:6;0:chr19:20048757-20090121:20137948-20169304;0.733:0.38:1:2e-26;Self
ENSG00000104938	ENSG00000090659	Dl	T	1:2:1:3;0:chr19:7733057-7740576:7713254-7719474;0.827:1:0.59:1e-100;Self
ENSG00000105205	ENSG00000006659	Dl	T	1:4:1:4;0:chr19:44918053-44918105:44888832-44888882;0.478:0.96:0.98:7e-32;Self
ENSG00000105366	ENSG00000142512	Dl	T	1:7:1:10;0:chr19:56650238-56653368:56609795-56612501;0.448:0.77:1:2e-77;Self
ENSG00000105750	ENSG00000118620	Dl	D	2:4:3:5;1:chr19:20897617-20925517:20995021-21033645;0.738:0.9:0.14:1e-30;Self
ENSG00000106133	ENSG00000130305	Dl	D	2:7:5:10;14:chr7:72056771-72063222:72355163-72360759:0.896:0.85:0.58:1e-135;BLAST
ENSG00000106526	ENSG00000133627	Dl	D	2:7:5:9;63:chr7:149591811-149634731:152131221-152174002;0.989:0.9:0.55:1e-106;Self
ENSG00000106610	ENSG00000066923	Dl	D	2:4:6:8;347:chr7:66406888-66417444:99620033-99630362;0.86:0.81:0.1:2e-54;Self
ENSG00000108785	ENSG00000108786	Dl	T	1:5:1:5;0:chr17:37951212-37957391:37957392-37963641;0.881:0.98:0.65:1e-100;Self
ENSG00000118903	ENSG00000145741	Dl	M	1:2:2:4;chr13-chr5:0.853:0.92:0.65:4e-39;BLAST
ENSG00000120555	ENSG00000214765	Dl	M	1:3:2:4;chr10-chr7:0.927:0.94:0.25:7e-42;BLAST
ENSG00000120853	ENSG00000167110	Dl	M	7:9:21:22;chr12-chr9:0.549:0.71:0.09:4e-17;BLAST
ENSG00000121388	ENSG00000198752	Dl	M	1:2:12:13;chr13-chr14;0.744:0.99:0.05:2e-21;Self
ENSG00000122376	ENSG00000189014	Dl	D	4:7:6:9;11:chr10:46325470-46367021:46807558-46849175;0.986:0.88:0.39:1e-122;Self
ENSG00000123447	ENSG00000077498	Dl	D	1:2:3:5;714:chr11:49382168-49411523:88639949-88669245;0.993:1:0.25:1e-74;Self
ENSG00000124334	ENSG00000187266	Dl	M	3:9:2:8;chrX-chr19:0.277:0.73:0.7:6e-13;BLAST
ENSG00000124549	ENSG00000124508	Dl	D	2:3:2:3;1:chr6:26529431-26541512:26491119-26503214;0.755:0.84:0.28:2e-63;Self
ENSG00000126524	ENSG00000144674	Dl	M	1:4:14:14;chr7-chr3:0.233:0.69:0.08:0.022;BLAST
ENSG00000126657	ENSG00000108849	Dl	D	1:1:2:2;450:chr17:23598597-23599442:39373698-39375359:0.905:1:0.22:0.009;BLAST
ENSG00000126752	ENSG00000157965	Dl	D	1:3:2:6;135:chrX:47979459-48187308:52658352-52716420;0.903:0.88:0.59:2e-41;Self
ENSG00000127507	ENSG00000123146	Dl	D	2:12:1:11;14:chr19:14723390-14749176:14352739-14378242;0.641:0.89:0.47:0;Self
ENSG00000127957	ENSG00000146587	Dl	D	1:5:1:5;681:chr7:74975006-74995330:4989875-5079378:0.743:0.56:0.17:1e-52;BLAST
ENSG00000128284	ENSG00000100336	Dl	T	4:4:6:6;0:chr22:34866144-34963695:34914165-34931600;0.599:0.81:0.56:7e-50;Self
ENSG00000128322	ENSG00000206066	Dl	D	1:3:1:2;64:chr22:22244484-22248515:24042960-24046932;0.945:0.68:0.65:1e-76;Self
ENSG00000128394	ENSG00000198904	Dl	T	1:2:1:2;0:chr22:37766843-37780820:37747393-37760391;0.802:0.94:0.29:2e-11;Self
ENSG00000128438	ENSG00000174115	Dl	D	12:14:9:12;428:chr17:16766954-16778878:33541291-33552247:0.406:0.57:0.28:1e-22;BLAST
ENSG00000129204	ENSG00000170832	Dl	D	22:29:18:24;1192:chr17:4984291-5020631:55607758-55645206;0.939:0.65:0.18:1e-155;Self
ENSG00000130612	ENSG00000197408	Dl	D	3:5:7:9;2:chr19:46088571-46098253:46189044-46216141:0.596:1:0.3:2e-47;BLAST
ENSG00000131797	ENSG00000132361	Dl	M	4:5:1:2;chr16-chr17;0.432:0.6:0.06:3e-09;Self
ENSG00000132958	ENSG00000215506	Dl	M	1:6:2:7;chr13-chrY;0.916:0.25:0.96:2e-60;Self
ENSG00000133375	ENSG00000198914	Dl	M	1:1:1:1;chr7-chr2:0.403:0.77:0.18:0.014;BLAST
ENSG00000133460	ENSG00000109667	Dl	M	1:12:1:12;chr22-chr4:0.424:0.95:0.88:1e-108;BLAST
ENSG00000133475	ENSG00000197421	Dl	D	1:5:8:14;103:chr22:19891566-19920449:17140474-17169353;0.977:1:0.39:1e-120;Self
ENSG00000133519	ENSG00000099904	Dl	D	3:3:10:10;230:chr22:22062792-22074799:18499364-18515529:0.902:0.92:0.13:1e-42;BLAST
ENSG00000135226	ENSG00000215111	Dl	T	2:3:2:3;0:chr4:70165830-70191896:70274843-70300832;0.968:0.18:1:3e-48;Self
ENSG00000135976	ENSG00000196912	Dl	D	1:5:39:42;35:chr2:95865447-95875915:97474616-97485211;0.905:1:0.1:2e-65;Self
ENSG00000136488	ENSG00000189162	Dl	D	1:5:1:5;1:chr17:59310468-59313560:59347467-59350533;0.816:0.59:1:1e-104;Self
ENSG00000140181	ENSG00000206149	Dl	D	1:3:8:10;118:chr15:20811929-20885628:26677588-26751209;0.993:0.94:0.18:6e-82;Self
ENSG00000140839	ENSG00000157322	Dl	D	1:3:9:12;57:chr16:72991342-73020328:68534992-68564087;0.967:1:0.17:3e-42;Self
ENSG00000141028	ENSG00000214819	Dl	D	1:3:1:2;207:chr17:14079715-14080904:20423629-20424816:0.809:0.97:0.65:6e-59;BLAST
ENSG00000143631	ENSG00000143520	Dl	T	2:3:2:3;0:chr1:150540383-150554624:150586949-150598051;0.313:0.99:1:0;Self
ENSG00000144140	ENSG00000154330	Dl	M	1:2:1:2;chr2-chr9:0.868:1:0.23:1e-53;BLAST
ENSG00000146707	ENSG00000188372	Dl	D	3:6:4:7;6:chr7:76071048-76088017:75898873-75915498;0.964:0.59:0.26:2e-60;Self
ENSG00000148513	ENSG00000180777	Dl	M	3:35:3:26;chr10-chr18;0.595:0.64:1:0;Self
ENSG00000148965	ENSG00000166787	Dl	D	2:4:1:4;4:chr11:18209325-18214152:18090425-18094291;0.477:1:1:2e-28;Self
ENSG00000149531	ENSG00000109536	Dl	M	3:8:3:8;chr20-chr4:0.956:0.87:0.62:2e-82;BLAST
ENSG00000150175	ENSG00000170324	Dl	D	1:6:18:28;57:chr10:46077141-46096738:49034608-49152723:0.994:0.98:0.35:0;BLAST
ENSG00000150244	ENSG00000182053	Dl	D	2:4:2:4;14:chr11:54784646-54792397:49005403-49013217;0.743:0.99:0.38:2e-83;Self
ENSG00000151303	ENSG00000179296	Dl	D	1:4:4:8;448:chr10:88750700-88775951:48871881-48897077;0.888:0.44:0.72:1e-127;Self
ENSG00000152117	ENSG00000176678	Dl	M	18:18:1:1;chr2-chr16:0.299:0.76:0.52:0.033;BLAST
ENSG00000152726	ENSG00000172661	Dl	D	21:27:23:29;34:chr10:47412483-47483325:45551317-45622281;0.984:0.99:0.63:0;Self
ENSG00000153081	ENSG00000169246	Dl	M	3:9:4:12;chr18-chr16;0.761:0.94:0.6:1e-123;Self
ENSG00000154198	ENSG00000186160	Dl	D	1:8:1:8;2:chr1:47090923-47138942:47305500-47351522;0.962:1:0.67:0;Self
ENSG00000154529	ENSG00000215142	Dl	D	3:7:4:8;76:chr9:43627246-43762144:40487695-40622429;0.985:0.21:0.92:1e-154;Self
ENSG00000154608	ENSG00000143702	Dl	M	2:8:14:20;chr4-chr1;0.986:1:0.2:1e-161;Self
ENSG00000154874	ENSG00000170160	Dl	D	1:11:1:10;61:chr17:18346091-18469966:16533960-16657711;0.972:0.98:0.5:0;Self
ENSG00000155070	ENSG00000110057	Dl	M	1:3:9:12;chr7-chr11:0.954:1:0.36:1e-116;BLAST
ENSG00000155319	ENSG00000183148	Dl	M	1:4:1:6;chr16-chr9;0.527:0.58:0.31:2e-50;Self
ENSG00000155495	ENSG00000046774	Dl	D	4:4:3:3;3:chrX:140819346-140824849:141117797-141120744:0.574:0.31:0.94:2e-98;BLAST
ENSG00000156750	ENSG00000181997	Dl	D	7:7:8:8;219:chr9:68920912-68957487:42831673-42868258;1:0.62:0.15:3e-25;Self
ENSG00000157358	ENSG00000116721	Dl	D	2:4:2:4;31:chr1:13507780-13524696:12803931-12820649;0.492:1:1:1e-114;Self
ENSG00000158527	ENSG00000172530	Dl	D	4:7:6:9;616:chr16:29222749-29240878:86601051-86619718;0.916:0.98:0.39:1e-100;Self
ENSG00000159266	ENSG00000141342	Dl	D	6:12:6:12;310:chr17:60210139-60281439:40869299-40941524;0.971:1:0.49:0;Self
ENSG00000160172	ENSG00000164845	Dl	M	2:4:2:4;chr3-chr8;0.786:0.44:0.2:1e-18;Self
ENSG00000160339	ENSG00000085265	Dl	T	1:7:1:9;0:chr9:136912126-136919133:136941427-136949951;0.743:0.55:1:1e-145;Self
ENSG00000160828	ENSG00000170409	Dl	D	7:8:7:8;42:chr7:73936746-73945715:72106486-72115446;1:0.39:1:2e-42;Self
ENSG00000161132	ENSG00000100033	Dl	D	1:3:10:13;43:chr22:18672233-18679267:17282043-17289062;0.937:0.74:0.24:3e-73;Self
ENSG00000163016	ENSG00000116127	Dl	D	5:7:19:21;1:chr2:73734158-73757818:73662378-73686221;0.821:0.72:0.04:8e-66;Self
ENSG00000163374	ENSG00000116580	Dl	D	3:11:13:21;2:chr1:153896079-153918388:154001872-154023311;0.931:0.85:0.49:0;Self
ENSG00000163612	ENSG00000171084	Dl	M	1:5:1:3;chr3-chr11;0.726:0.34:0.53:5e-35;Self
ENSG00000163736	ENSG00000163739	Dl	D	1:3:1:3;2:chr4:75071622-75072764:74953973-74968249:0.452:0.81:0.86:9e-19;BLAST
ENSG00000164669	ENSG00000149262	Dl	M	1:10:7:15;chr7-chr11:0.971:0.87:0.4:0;BLAST
ENSG00000164711	ENSG00000198670	Dl	D	1:2:3:33;1:chr6:160794157-160825784:160872447-160945647;0.675:0.53:0.52:6e-25;Self
ENSG00000164740	ENSG00000214765	Dl	M	3:4:3:4;chr11-chr7;0.847:0.86:0.18:3e-24;Self
ENSG00000164845	ENSG00000145002	Dl	D	1:5:1:4;59:chr8:8110745-8132787:12328956-12351021;0.704:0.56:0.82:4e-55;Self
ENSG00000165121	ENSG00000165115	Dl	D	1:8:4:11;16:chr9:87631105-87657279:85682019-85707597;0.966:1:0.3:0;Self
ENSG00000165591	ENSG00000117480	Dl	M	1:6:1:7;chrX-chr1:0.312:0.49:0.42:2e-27;BLAST
ENSG00000165682	ENSG00000197992	Dl	D	1:5:5:9;1:chr12:10034672-10042601:10082651-10091816;0.255:0.96:0.77:6e-14;Self
ENSG00000166013	ENSG00000220948	Dl	D	2:6:1:7;727:chr11:89213651-89232710:48954896-48973934;0.636:0.98:0.69:1e-109;Self
ENSG00000166104	ENSG00000167110	Dl	M	1:5:12:17;chr15-chr9;0.654:0.78:0.16:2e-33;Self
ENSG00000166984	ENSG00000203690	Dl	M	2:5:2:5;chr21-chr6;0.763:0.63:0.57:6e-75;Self
ENSG00000167141	ENSG00000167110	Dl	M	2:7:21:26;chr15-chr9:0.675:0.99:0.28:1e-95;BLAST
ENSG00000167383	ENSG00000131115	Dl	D	4:6:3:6;4:chr19:49624226-49626653:49430590-49432756;0.494:0.98:1:0;Self
ENSG00000167390	ENSG00000217261	Dl	M	1:1:1:1;chr20-chr22:0.948:0.78:0.65:1e-129;BLAST
ENSG00000167494	ENSG00000007171	Dl	D	1:3:23:27;147:chr17:18341485-18345074:23107922-23151682:0.843:1:0.11:5e-31;BLAST
ENSG00000168129	ENSG00000188985	Dl	M	1:1:1:1;chr2-chr18:0.78:0.93:0.48:1e-34;BLAST
ENSG00000168379	ENSG00000206224	Dl	M	1:3:1:3;chr6-chrc6_COX:0.698:0.8:0.55:8e-44;BLAST
ENSG00000168937	ENSG00000007171	Dl	T	1:3:23:25;0:chr17:23001813-23010663:23107153-23115937;0.779:1:0.06:5e-24;Self
ENSG00000169325	ENSG00000169919	Dl	M	1:2:1:2;chr22-chr7;0.857:0.4:0.1:3e-26;Self
ENSG00000169876	ENSG00000145113	Dl	M	1:5:1:4;chr7-chr3:0.318:0.98:0.8:0;BLAST
ENSG00000170122	ENSG00000184492	Dl	M	1:1:1:1;chr9-chr2;0.936:0.68:0.74:1e-163;Self
ENSG00000170160	ENSG00000154874	Dl	D	1:6:1:6;61:chr17:16533960-16657711:18346091-18469966;0.971:0.5:0.79:0;Self
ENSG00000170356	ENSG00000212807	Dl	D	3:3:1:1;1:chr7:143631953-143682854:143524207-143575074;0.897:1:0.63:8e-99;Self
ENSG00000170409	ENSG00000174353	Dl	D	7:8:7:8;66:chr7:72106483-72114377:74826391-74834926:1:1:0.39:6e-43;BLAST
ENSG00000170827	ENSG00000170835	Dl	T	1:1:1:1;0:chr9:134945820-134952379:134925344-134936580;1:0.42:0.03:7e-08;Self
ENSG00000171928	ENSG00000108442	Dl	D	1:5:1:5;114:chr17:18625318-18650751:15346304-15407570:0.974:0.75:0.56:2e-83;BLAST
ENSG00000171931	ENSG00000221926	Dl	D	1:10:1:9;109:chr17:18580324-18616156:15435335-15471527;0.987:0.66:0.83:0;Self
ENSG00000171943	ENSG00000163486	Dl	D	1:6:2:8;1273:chr1:120788219-120834621:204603453-204649960;0.978:0.99:0.32:1e-173;Self
ENSG00000172000	ENSG00000186300	Dl	T	1:4:1:5;0:chr19:2824319-2829388:2801415-2804910;0.497:0.99:0.96:1e-124;Self
ENSG00000172232	ENSG00000197561	Dl	D	1:4:1:4;1:chr19:778458-783160:803159-807395;0.448:0.99:0.66:9e-34;Self
ENSG00000172533	ENSG00000085721	Dl	D	3:7:1:5;177:chr16:28993738-29009690:15081326-15095708;0.86:0.62:0.2:1e-56;Self
ENSG00000172650	ENSG00000179296	Dl	D	1:8:1:8;296:chr10:75102230-75131508:48886085-48913658;0.966:0.49:1:0;Self
ENSG00000172971	ENSG00000110057	Dl	M	1:3:10:12;chr3-chr11;0.951:1:0.3:1e-97;Self
ENSG00000173124	ENSG00000215009	Dl	M	1:8:3:11;chr10-chr12:0.463:1:0.57:2e-84;BLAST
ENSG00000173827	ENSG00000150244	Dl	T	1:4:3:5;0:chr11:54808710-54809575:54786234-54795168:0.5:0.97:0.18:5e-10;BLAST
ENSG00000174093	ENSG00000141279	Dl	D	2:7:1:6;325:chr17:33604214-33681517:42949169-43026435;0.99:1:0.21:1e-106;Self
ENSG00000174196	ENSG00000172661	Dl	D	1:3:26:29;86:chr10:50857417-50862988:45603796-45609368;1:1:0.25:1e-178;Self
ENSG00000174501	ENSG00000196912	Dl	T	1:19:6:37;0:chr2:97230907-97284347:97485212-97533268;0.893:1:0.47:0;Self
ENSG00000174667	ENSG00000188314	Dl	T	1:1:1:1;0:chr19:9185475-9185585:9207748-9207854;0.922:0.66:0.92:1e-102;Self
ENSG00000174912	ENSG00000169519	Dl	M	1:1:2:2;chr3-chr11:0.978:1:0.22:1e-49;BLAST
ENSG00000174970	ENSG00000179919	Dl	M	1:1:1:1;chr11-chr12:0.478:0.99:0.94:5e-82;BLAST
ENSG00000175170	ENSG00000125804	Dl	D	3:3:4:4;1:chr20:25715057-25773788:25939394-25998120;0.981:1:0.44:7e-36;Self
ENSG00000175302	ENSG00000148513	Dl	M	1:3:31:34;chr21-chr10:0.832:1:0.33:0;BLAST
ENSG00000175509	ENSG00000100312	Dl	M	1:2:3:5;chr2-chr22;0.974:1:0.55:1e-139;Self
ENSG00000175658	ENSG00000184303	Dl	M	3:4:1:2;chr1-chr2:0.977:0.49:1:1e-93;BLAST
ENSG00000176826	ENSG00000122642	Dl	D	3:5:2:10;182:chr7:55716264-55734341:32963577-33013067:0.993:1:0.62:7e-78;BLAST
ENSG00000176923	ENSG00000127529	Dl	T	1:2:1:1;0:chr19:14898802-14899919:14913234-14914288;0.708:0.7:0.44:2e-46;Self
ENSG00000176933	ENSG00000183864	Dl	M	1:1:2:2;chr6-chr22;0.757:0.9:0.32:9e-42;Self
ENSG00000177138	ENSG00000187268	Dl	D	2:7:2:7;35:chrX:8953028-8962560:12963665-12973116;0.615:0.65:0.89:2e-43;Self
ENSG00000177359	ENSG00000214776	Dl	D	4:17:3:13;205:chr12:31167979-31224431:9554275-9610763;0.755:0.48:1:0;Self
ENSG00000177910	ENSG00000204848	Dl	D	1:1:4:4;518:chr9:89934367-89935299:39874975-39881210:0.845:1:0.23:1e-151;BLAST
ENSG00000177990	ENSG00000189212	Dl	M	1:5:1:5;chr12-chr7;0.821:0.31:0.95:1e-101;Self
ENSG00000177992	ENSG00000204848	Dl	D	1:4:1:4;511:chr9:89687592-89693632:39874975-39881210:0.338:0.96:0.99:1e-155;BLAST
ENSG00000178150	ENSG00000130803	Dl	D	3:5:3:6;957:chr19:53466466-53482675:9112073-9135089:0.368:1:0.89:2e-57;BLAST
ENSG00000178248	ENSG00000206142	Dl	D	1:6:1:7;169:chr22:22143277-22155927:19993740-20007759;0.674:0.37:0.87:8e-20;Self
ENSG00000178604	ENSG00000213096	Dl	D	3:3:4:4;40:chr19:20371828-20393892:24070775-24100529;0.692:0.44:0.75:4e-29;Self
ENSG00000178605	ENSG00000215634	Dl	M	1:3:4:7;chrX-chrNT_113963:1:0.51:0.39:3e-77;BLAST
ENSG00000178935	ENSG00000179909	Dl	D	1:3:1:3;3:chr19:63010922-63018279:62904897-62912574;0.458:0.99:1:5e-86;Self
ENSG00000179296	ENSG00000174194	Dl	D	1:8:1:7;27:chr10:48880861-48920276:50887658-50927168;0.908:1:0.49:1e-179;Self
ENSG00000179362	ENSG00000137177	Dl	M	3:4:35:38;chr15-chr6:0.28:0.69:0.06:0.002;BLAST
ENSG00000179406	ENSG00000169921	Dl	D	5:5:1:1;9:chr7:65478479-65502830:64942477-64944817:0.514:0.51:0.87:9e-20;BLAST
ENSG00000180071	ENSG00000221917	Dl	D	14:15:4:5;293:chr9:38554087-38585113:68714297-68745789;0.798:0.27:0.38:2e-42;Self
ENSG00000180178	ENSG00000064763	Dl	M	9:11:7:9;chr2-chr12:0.704:0.62:0.16:3e-27;BLAST
ENSG00000180229	ENSG00000140181	Dl	D	13:15:1:3;34:chr15:18894192-18969646:20853084-20928455;0.993:0.13:0.94:1e-80;Self
ENSG00000180385	ENSG00000180438	Dl	D	2:2:3:3;43:chr3:10003595-10021928:13953902-14082480:0.235:0.97:0.85:2e-06;BLAST
ENSG00000180458	ENSG00000183421	Dl	M	1:2:8:10;chr19-chr21:0.385:0.78:0.26:0.002;BLAST
ENSG00000180747	ENSG00000157106	Dl	D	1:14:13:26;66:chr16:22385028-22409662:18723677-18844887:0.958:1:0.19:0;BLAST
ENSG00000180777	ENSG00000148513	Dl	M	3:26:3:31;chr18-chr10:0.665:1:0.61:0;BLAST
ENSG00000181126	ENSG00000196306	Dl	D	1:3:1:3;5:chr6:29866038-29868892:29961569-29964413;0.73:0.59:0.32:2e-40;Self
ENSG00000181433	ENSG00000165359	Dl	D	2:20:13:17;14:chrX:134803451-134822886:134482250-134544100:0.51:0.42:0.34:3e-58;BLAST
ENSG00000181626	ENSG00000196912	Dl	M	1:13:1:37;chr18-chr2;0.411:0.97:0.42:8e-62;Self
ENSG00000181819	ENSG00000104756	Dl	M	1:3:1:7;chrX-chr8:0.967:1:0.47:5e-97;BLAST
ENSG00000181977	ENSG00000131096	Dl	D	1:1:5:5;453:chr17:23578461-23578647:39385637-39437363:0.867:0.91:0.31:2e-07;BLAST
ENSG00000181997	ENSG00000156750	Dl	D	8:8:7:7;219:chr9:42820588-42877953:68911186-68968560;1:0.15:0.62:3e-24;Self
ENSG00000182053	ENSG00000214414	Dl	D	2:7:1:8;721:chr11:48990664-49039524:89147531-89196251;0.422:0.98:1:3e-87;Self
ENSG00000182162	ENSG00000181104	Dl	M	2:2:2:2;chrX-chr5:0.369:0.81:0.68:4e-53;BLAST
ENSG00000182378	ENSG00000182836	Dl	M	2:7:1:3;chrX-chr5:0.345:0.92:0.93:2e-42;BLAST
ENSG00000182565	ENSG00000221954	Dl	D	1:1:1:1;16:chr11:48398372-48399302:49959684-49960613:0.891:1:0.68:1e-106;BLAST
ENSG00000182583	ENSG00000129864	Dl	M	2:3:1:2;chrX-chrY;0.922:0.56:0.93:1e-56;Self
ENSG00000183432	ENSG00000172799	Dl	M	1:2:1:1;chr4-chr2;0.835:0.62:0.99:4e-48;Self
ENSG00000183519	ENSG00000130305	Dl	D	6:8:7:10;60:chr7:74877582-74884001:72355163-72360759:0.942:1:0.33:4e-81;BLAST
ENSG00000183600	ENSG00000159314	Dl	D	1:1:4:4;352:chr17:63706572-63708031:40862502-40866902:0.859:0.99:0.27:7e-31;BLAST
ENSG00000183673	ENSG00000211584	Dl	M	1:1:3:3;chr14-chr12:0.864:0.3:0.09:0.0003;BLAST
ENSG00000183889	ENSG00000169246	Dl	D	2:8:4:12;48:chr16:18359485-18375876:21321984-21340255;0.741:0.94:0.57:1e-129;Self
ENSG00000184294	ENSG00000187607	Dl	D	1:1:5:5;chr19-chr17:0.631:0.97:0.63:5e-35;BLAST
ENSG00000184303	ENSG00000175658	Dl	M	1:2:3:4;chr2-chr1:0.977:1:0.49:4e-94;BLAST
ENSG00000184490	ENSG00000184674	Dl	D	1:4:1:3;1:chr22:22696752-22700882:22706142-22714271:0.748:1:0.49:2e-42;BLAST
ENSG00000184492	ENSG00000170122	Dl	M	1:1:1:1;chr2-chr9;0.927:0.74:0.68:1e-163;Self
ENSG00000184523	ENSG00000171522	Dl	M	2:2:2:2;chr9-chr5:0.889:0.28:0.11:3e-17;BLAST
ENSG00000184525	ENSG00000187451	Dl	D	9:9:1:1;9:chr17:41976018-41984572:42476596-42485149;0.929:0.09:0.97:1e-76;Self
ENSG00000184538	ENSG00000153201	Dl	D	1:18:1:18;19:chr2:111009376-111051227:108702338-108745765;0.951:0.96:0.27:0;Self
ENSG00000184616	ENSG00000205509	Dl	D	5:7:4:6;5:chr7:73950998-73968798:74332504-74349578;0.992:1:0.47:1e-72;Self
ENSG00000184635	ENSG00000213988	Dl	T	1:1:4:4;0:chr19:19806293-19808016:19862886-19864689;0.797:1:0.69:5e-32;Self
ENSG00000184785	ENSG00000178947	Dl	D	1:1:1:1;14:chrX:133952634-133953440:134383634-134384104:0.833:0.49:0.85:1e-23;BLAST
ENSG00000184795	ENSG00000110057	Dl	M	1:3:9:12;chr4-chr11:0.954:1:0.36:1e-116;BLAST
ENSG00000185020	ENSG00000154529	Dl	D	1:9:8:24;81:chr9:40273030-40339409:43805985-43872323;0.99:1:0.56:0;Self
ENSG00000185061	ENSG00000091262	Dl	D	1:2:1:2;21:chr16:14817726-14829280:16216467-16228045;0.986:0.75:0.05:5e-40;Self
ENSG00000185128	ENSG00000188849	Dl	D	2:10:1:9;18:chr17:33337386-33389314:31800227-31852108;0.993:1:0.48:1e-148;Self
ENSG00000185158	ENSG00000214719	Dl	D	9:11:1:3;24:chr17:27389102-27431398:25973022-26015364;0.959:0.17:0.79:4e-81;Self
ENSG00000185182	ENSG00000179938	Dl	D	13:18:3:8;143:chr15:20254592-20265006:28164791-28175096;0.787:0.63:1:1e-94;Self
ENSG00000185304	ENSG00000015568	Dl	D	16:23:16:22;262:chr2:87845941-87906586:109909065-109970375;0.943:0.99:0.58:0;Self
ENSG00000185319	ENSG00000126752	Dl	D	2:4:2:4;3:chrX:48020941-48052380:47982119-48102921;0.775:1:0.47:9e-37;Self
ENSG00000185321	ENSG00000169676	Dl	M	1:2:1:1;chr1-chr4:0.919:1:0.44:1e-102;BLAST
ENSG00000185390	ENSG00000140285	Dl	M	1:2:3:4;chr21-chr15:0.918:1:0.51:4e-46;BLAST
ENSG00000185684	ENSG00000183495	Dl	T	3:4:2:4;0:chr12:131154510-131176547:131011109-131117469;0.852:1:0.11:0;Self
ENSG00000185864	ENSG00000196877	Dl	D	3:6:2:5;63:chr16:21756323-21776889:28261776-28282332;0.933:0.16:0.61:1e-67;Self
ENSG00000185871	ENSG00000155352	Dl	M	6:7:7:8;chr9-chr2;0.963:0.79:0.31:5e-38;Self
ENSG00000185984	ENSG00000185710	Dl	D	4:7:3:6;10:chr16:21378194-21419562:21810005-21851057;0.989:0.3:0.89:2e-93;Self
ENSG00000185986	ENSG00000214135	Dl	M	3:5:11:14;chr5-chr3;0.917:0.66:0.17:3e-46;Self
ENSG00000186060	ENSG00000108448	Dl	D	2:5:3:6;107:chr17:18561078-18580288:15471867-15492029;0.974:1:0.62:0;Self
ENSG00000186124	ENSG00000172459	Dl	D	1:1:1:1;38:chr11:55380049-55380576:56187738-56188670:0.581:0.98:0.56:6e-55;BLAST
ENSG00000186146	ENSG00000177684	Dl	M	1:2:1:2;chr4-chr6:0.277:0.93:0.96:0.004;BLAST
ENSG00000186160	ENSG00000154198	Dl	D	1:8:1:8;2:chr1:47305495-47351516:47090929-47138947;0.962:0.67:1:0;Self
ENSG00000186162	ENSG00000187288	Dl	D	2:3:5:5;9:chr3:10033892-10040855:9883108-9887374;0.889:0.44:0.11:8e-09;Self
ENSG00000186275	ENSG00000178104	Dl	D	1:5:19:27;1:chr1:143385153-143422081:143660501-143697398;0.304:0.66:0.18:3e-11;Self
ENSG00000186301	ENSG00000186715	Dl	D	3:6:4:13;8:chr1:16844711-16855543:16950089-16960935;0.916:0.95:0.61:1e-114;Self
ENSG00000186481	ENSG00000183148	Dl	M	1:3:1:6;chr18-chr9:0.921:0.99:0.32:3e-83;BLAST
ENSG00000186543	ENSG00000058453	Dl	D	3:4:9:10;16:chr1:16828752-16843765:17121032-17172061:0.608:0.84:0.05:2e-23;BLAST
ENSG00000186704	ENSG00000067601	Dl	D	4:7:2:4;139:chr7:76469431-76483049:66389963-66404852:0.939:0.43:0.73:8e-57;BLAST
ENSG00000186715	ENSG00000186301	Dl	D	4:13:3:6;8:chr1:16950089-16960935:16844711-16855543;0.655:0.45:0.97:1e-113;Self
ENSG00000187627	ENSG00000169629	Dl	D	16:22:16:22;298:chr2:87022648-87085263:112844621-112907768;0.944:0.99:0.57:0;Self
ENSG00000187667	ENSG00000156232	Dl	D	5:7:4:6;872:chr15:20739172-20759858:81275027-81300667:0.938:0.98:0.16:1e-64;BLAST
ENSG00000187721	ENSG00000077809	Dl	M	1:4:3:30;chr13-chr7:0.781:0.84:0.56:8e-58;BLAST
ENSG00000187909	ENSG00000198173	Dl	M	1:2:1:1;chr12-chrX:0.342:0.86:0.51:5e-05;BLAST
ENSG00000187928	ENSG00000196350	Dl	D	1:6:1:3;24:chr19:20174061-20195666:22420882-22441832;0.693:1:0.06:3e-25;Self
ENSG00000187951	ENSG00000198826	Dl	D	1:6:1:5;29:chr15:28705695-28765101:30694983-30719150:0.973:0.85:0.23:1e-123;BLAST
ENSG00000187984	ENSG00000172014	Dl	M	1:6:1:6;chr2-chr9;0.958:1:0.32:1e-144;Self
ENSG00000188002	ENSG00000063438	Dl	D	1:2:1:2;25:chr5:1681814-1687105:324736-491392:0.979:0.69:0.25:7e-20;BLAST
ENSG00000188078	ENSG00000107521	Dl	M	1:2:3:6;chr22-chr10;0.893:1:0.52:2e-71;Self
ENSG00000188152	ENSG00000130950	Dl	D	2:6:2:6;38:chr9:98699217-98746372:96115438-96162603;0.992:1:0.61:0;Self
ENSG00000188199	ENSG00000204043	Dl	D	2:6:2:6;6:chr10:81109998-81223995:81430209-81544143;0.989:1:0.61:0;Self
ENSG00000188219	ENSG00000204434	Dl	D	1:6:1:7;25:chr2:131691304-131739313:132064627-132101895;0.732:0.66:0.55:1e-179;Self
ENSG00000188234	ENSG00000204149	Dl	D	1:8:1:7;103:chr10:45636599-45675964:51405350-51444721;0.982:1:0.54:0;Self
ENSG00000188377	ENSG00000106714	Dl	D	1:5:18:23;197:chr9:47093299-47107499:39067858-39081997;0.986:1:0.15:2e-58;Self
ENSG00000188388	ENSG00000205281	Dl	D	5:7:1:4;71:chr15:83573603-83591571:80422017-80439765;0.579:0.48:0.83:3e-38;Self
ENSG00000188400	ENSG00000189423	Dl	D	1:2:3:5;141:chr17:16642048-16644476:20268500-20274916:0.968:0.95:0.4:2e-80;BLAST
ENSG00000188599	ENSG00000196161	Dl	D	10:15:2:5;173:chr16:15105712-15118877:28958070-28971289;0.597:0.18:0.59:7e-36;Self
ENSG00000188626	ENSG00000183629	Dl	D	9:12:9:12;1:chr15:26744041-26757538:26564672-26578073;0.682:0.6:0.34:2e-61;Self
ENSG00000188755	ENSG00000205019	Dl	D	2:12:2:12;582:chr17:57685531-57709799:31593633-31618112;0.911:0.87:0.55:1e-164;Self
ENSG00000188818	ENSG00000206077	Dl	D	2:6:1:5;1:chr5:870715-901922:783704-809406;0.975:0.49:1:1e-112;Self
ENSG00000188863	ENSG00000084463	Dl	M	1:1:12:12;chr18-chr12:0.859:0.99:0.21:6e-61;BLAST
ENSG00000188933	ENSG00000188400	Dl	D	3:3:2:2;61:chr17:18346091-18412237:16591526-16657711;0.984:0.39:0.38:1e-29;Self
ENSG00000188954	ENSG00000187847	Dl	M	1:1:1:1;chr4-chr19:0.849:0.99:0.25:2e-34;BLAST
ENSG00000189002	ENSG00000184500	Dl	D	1:2:14:15;1:chr3:90329027-90346784:95070650-95087396;0.955:1:0.09:5e-32;Self
ENSG00000189014	ENSG00000122376	Dl	D	6:9:1:4;11:chr10:46793262-46849175:46311171-46367021;0.986:0.39:0.88:1e-121;Self
ENSG00000189136	ENSG00000140367	Dl	D	2:4:3:5;124:chr15:82871431-82915030:73922855-73980435:0.82:0.56:0.32:4e-38;BLAST
ENSG00000189152	ENSG00000154016	Dl	D	1:2:2:3;3:chr17:18955396-18993079:18869536-18907244;1:0.73:0.25:5e-21;Self
ENSG00000189166	ENSG00000182095	Dl	D	1:3:26:29;463:chr7:57075980-57080801:5312952-5431571:0.945:1:0.08:1e-106;BLAST
ENSG00000189269	ENSG00000205856	Dl	D	1:1:1:1;199:chr22:22280640-22304487:30875519-30885243:0.441:0.3:0.28:2e-06;BLAST
ENSG00000189295	ENSG00000107890	Dl	M	1:5:21:31;chr22-chr10:0.55:0.98:0.45:1e-121;BLAST
ENSG00000189306	ENSG00000182841	Dl	D	5:7:5:7;2:chr22:41237694-41246194:41299509-41308406;0.981:0.37:1:1e-51;Self
ENSG00000189316	ENSG00000132024	Dl	M	1:2:6:10;chr7-chr19:0.321:0.48:0.13:0.0001;BLAST
ENSG00000189326	ENSG00000189252	Dl	D	1:3:1:2;11:chrX:141940329-141950030:142423953-142434032;0.546:0.62:0.72:2e-21;Self
ENSG00000189332	ENSG00000122696	Dl	M	1:1:3:3;chr11-chr9:0.925:0.69:0.36:6e-51;BLAST
ENSG00000189357	ENSG00000214931	Dl	T	1:4:1:4;0:chr9:83732714-83756468:83717665-83741378;0.814:0.35:0.89:1e-145;Self
ENSG00000189366	ENSG00000033011	Dl	M	2:6:7:13;chr3-chr16:0.936:0.84:0.45:3e-71;BLAST
ENSG00000189423	ENSG00000170832	Dl	D	1:7:29:34;817:chr17:20268500-20274916:55609473-55824368:0.925:1:0.24:0;BLAST
ENSG00000196161	ENSG00000188599	Dl	D	2:5:11:16;173:chr16:28958070-28971289:15105712-15118877;0.685:0.59:0.18:2e-36;Self
ENSG00000196204	ENSG00000011275	Dl	D	4:4:7:7;16:chr7:4979591-4998031:5728431-5788413;0.964:0.37:0.03:2e-09;Self
ENSG00000196312	ENSG00000148110	Dl	D	1:4:1:4;40:chr9:98751429-98828942:96163377-96240866;0.992:0.98:0.26:1e-71;Self
ENSG00000196369	ENSG00000163486	Dl	D	2:4:1:2;1241:chr1:142730855-142807140:204548845-204625411;0.987:0.45:0.08:5e-38;Self
ENSG00000196433	ENSG00000169093	Dl	D	1:8:6:12;2:chrX:1694024-1721973:1482032-1531844:0.437:0.97:0.55:2e-66;BLAST
ENSG00000196527	ENSG00000169715	Dl	D	1:2:1:2;6:chr16:55253649-55254246:55217086-55218523:0.722:1:0.14:0.029;BLAST
ENSG00000196604	ENSG00000204434	Dl	D	1:6:1:7;64:chr2:130541496-130595670:132064627-132108167;0.715:1:0.55:1e-179;Self
ENSG00000196648	ENSG00000205281	Dl	D	5:8:1:4;14:chr15:80893458-80901802:80422575-80431055;0.601:0.57:0.92:3e-37;Self
ENSG00000196696	ENSG00000179889	Dl	D	1:16:1:16;621:chr16:68601303-68667015:14966823-15032268;0.959:0.99:0.59:0;Self
ENSG00000196877	ENSG00000196993	Dl	D	1:5:1:6;13:chr16:28257082-28274966:28677983-28695980;0.848:0.86:0.52:8e-88;Self
ENSG00000196908	ENSG00000185864	Dl	D	1:1:4:4;80:chr16:15365326-15371268:21753540-21776240:0.8:0.84:0.08:9e-24;BLAST
ENSG00000196912	ENSG00000174501	Dl	T	11:36:1:19;0:chr2:97485212-97533268:97230907-97284347;0.807:0.47:1:0;Self
ENSG00000196922	ENSG00000180787	Dl	M	1:1:2:2;chr8-chr17:0.458:0.99:0.99:1e-105;BLAST
ENSG00000196993	ENSG00000196161	Dl	D	1:6:1:5;11:chr16:28674029-28699404:28953998-28979328;0.859:0.52:0.86:3e-85;Self
ENSG00000197083	ENSG00000145908	Dl	T	1:4:3:6;0:chr5:150290035-150302707:150254705-150258605;0.708:1:0.23:8e-44;Self
ENSG00000197258	ENSG00000063046	Dl	M	1:2:1:3;chr7-chr12:0.982:0.85:0.09:6e-27;BLAST
ENSG00000197302	ENSG00000185947	Dl	D	1:4:1:4;1:chr16:31631688-31675200:31792230-31836210;0.559:0.33:0.16:4e-45;Self
ENSG00000197370	ENSG00000205570	Dl	T	1:4:4:6;0:chr5:69826535-69837797:69533379-69544656;0.992:1:0.59:3e-68;Self
ENSG00000197446	ENSG00000130612	Dl	D	8:10:3:5;6:chr19:46314368-46318062:46089903-46091585;0.575:0.3:1:2e-44;Self
ENSG00000197465	ENSG00000153143	Dl	T	1:2:1:2;0:chr4:145000401-145040725:145121185-145153728;0.75:0.57:0.47:8e-12;Self
ENSG00000197503	ENSG00000129250	Dl	M	1:1:23:23;chr12-chr17:0.366:0.49:0.09:0.023;BLAST
ENSG00000197522	ENSG00000178691	Dl	D	1:1:1:1;21:chr17:26082371-26131243:27287719-27337990;0.95:0.93:0.12:1e-35;Self
ENSG00000197549	ENSG00000116708	Dl	M	6:7:3:4;chr22-chr1;0.351:0.93:0.54:1e-26;Self
ENSG00000197658	ENSG00000196600	Dl	T	1:4:1:5;0:chr11:62642956-62643842:62741358-62742761;0.608:0.89:0.53:1e-100;Self
ENSG00000197681	ENSG00000204471	Dl	D	1:10:2:14;520:chr17:33406548-33424744:55434744-55452991;0.934:0.55:0.85:1e-138;Self
ENSG00000197689	ENSG00000174115	Dl	D	1:5:10:14;123:chr17:25910710-25914633:33541291-33552247:0.425:0.85:0.25:1e-16;BLAST
ENSG00000197704	ENSG00000170324	Dl	D	4:8:18:28;10:chr10:48367521-48489165:48938067-49059713;0.996:1:0.34:1e-151;Self
ENSG00000197848	ENSG00000205565	Dl	D	1:2:1:2;6:chr5:69231146-69233591:69840856-69843295;0.959:0.38:0.81:8e-63;Self
ENSG00000197976	ENSG00000214992	Dl	D	2:4:1:5;1407:chrX:1670486-1681409:118270637-118275661:0.464:0.82:0.99:8e-80;BLAST
ENSG00000198014	ENSG00000205570	Dl	D	1:3:4:6;283:chr5:21527189-21534042:69470446-69590632:0.984:1:0.59:3e-70;BLAST
ENSG00000198022	ENSG00000181433	Dl	D	1:3:17:19;11:chrX:134634498-134637134:134820538-134823194;0.895:0.97:0.13:1e-51;Self
ENSG00000198050	ENSG00000198815	Dl	M	1:1:9:9;chr10-chr1:0.392:0.91:0.15:5e-05;BLAST
ENSG00000198156	ENSG00000196796	Dl	D	1:5:1:6;7:chr16:28367558-28389397:28563276-28585128;0.848:0.86:0.52:8e-88;Self
ENSG00000198251	ENSG00000198077	Dl	D	1:3:7:9;1:chr19:46104410-46108946:46071547-46076382;0.818:1:0.22:3e-49;Self
ENSG00000198284	ENSG00000132182	Dl	D	2:5:25:27;938:chr3:127863509-127871340:13349029-13357813;0.593:0.99:0.05:4e-36;Self
ENSG00000198312	ENSG00000214611	Dl	M	1:2:5:5;chr22-chr15;0.905:0.72:0.48:2e-29;Self
ENSG00000198406	ENSG00000082153	Dl	M	1:2:9:12;chr3-chr2;0.74:0.91:0.21:2e-24;Self
ENSG00000198429	ENSG00000196757	Dl	D	1:4:1:4;1:chr19:11858648-11885033:11895934-11922986;0.879:1:0.22:7e-76;Self
ENSG00000198633	ENSG00000167555	Dl	D	1:4:4:6;1:chr19:57557136-57569876:57592388-57628261;0.685:0.95:0.14:2e-30;Self
ENSG00000198670	ENSG00000122194	Dl	T	1:39:3:19;0:chr6:160872505-161007397:161043260-161094328:0.494:0.99:0.89:0;BLAST
ENSG00000198679	ENSG00000140848	Dl	M	1:1:1:1;chr5-chr16:0.85:0.44:0.09:0.006;BLAST
ENSG00000198874	ENSG00000188463	Dl	D	1:9:1:8;25:chr7:66088244-66351156:71668234-71947782;0.859:0.5:0.99:0;Self
ENSG00000203766	ENSG00000205094	Dl	M	1:1:1:1;chr10-chr4:1:1:0.4:4e-97;BLAST
ENSG00000203767	ENSG00000212638	Dl	M	1:1:1:1;chr10-chr4;1:1:0.4:4e-97;Self
ENSG00000203768	ENSG00000205094	Dl	M	1:1:1:1;chr10-chr4:0.994:1:0.4:1e-96;BLAST
ENSG00000203769	ENSG00000205095	Dl	M	1:1:1:1;chr10-chr4;0.994:1:0.4:2e-96;Self
ENSG00000203770	ENSG00000212640	Dl	M	1:1:1:1;chr10-chr4;1:1:0.4:4e-97;Self
ENSG00000203771	ENSG00000205095	Dl	M	1:1:1:1;chr10-chr4;1:1:0.4:4e-97;Self
ENSG00000203781	ENSG00000143556	Dl	D	1:2:2:3;1:chr1:151666108-151667501:151696844-151699761:0.424:0.96:0.93:6e-14;BLAST
ENSG00000203817	ENSG00000188610	Dl	D	1:2:2:4;181:chr1:147698970-147726269:120647422-120674752;0.931:1:0.66:3e-34;Self
ENSG00000203819	ENSG00000196374	Dl	M	1:1:1:1;chr1-chr6:1:1:0.53:3e-31;BLAST
ENSG00000203825	ENSG00000178104	Dl	D	3:6:32:35;113:chr1:147302437-147317317:143574421-143589203;0.744:1:0.08:1e-83;Self
ENSG00000203851	ENSG00000196374	Dl	M	1:1:1:1;chr1-chr6:1:1:0.53:3e-31;BLAST
ENSG00000203914	ENSG00000166598	Dl	M	2:3:6:15;chr1-chr12;0.899:0.83:0.52:0;Self
ENSG00000203923	ENSG00000189252	Dl	D	1:2:1:2;11:chrX:144135909-144145319:142424317-142433802;0.75:1:0.52:6e-24;Self
ENSG00000204031	ENSG00000119440	Dl	D	1:2:1:2;2:chr9:135172713-135175404:135092867-135095696;0.932:1:0.46:4e-33;Self
ENSG00000204038	ENSG00000180438	Dl	M	1:1:3:3;chr10-chr3:0.383:0.67:0.87:3e-12;BLAST
ENSG00000204113	ENSG00000138756	Dl	M	1:1:16:16;chrX-chr4;0.907:1:0.45:0;Self
ENSG00000204118	ENSG00000186462	Dl	T	1:1:1:1;0:chrX:72262159-72264792:72348877-72351563;0.675:0.75:0.17:2e-26;Self
ENSG00000204121	ENSG00000171551	Dl	D	1:1:2:2;2:chr2:232959742-232959873:233052781-233060782:0.837:1:0.06:6e-14;BLAST
ENSG00000204147	ENSG00000188611	Dl	D	3:6:16:20;11:chr10:52170966-52200334:51601196-51630627;0.945:0.88:0.2:7e-91;Self
ENSG00000204236	ENSG00000171502	Dl	M	1:2:20:42;chr11-chr1:0.307:0.95:0.25:6e-05;BLAST
ENSG00000204290	ENSG00000215889	Dl	M	2:6:2:3;chr6-chr1;0.346:0.88:0.83:5e-35;Self
ENSG00000204328	ENSG00000189164	Dl	M	1:4:3:5;chr9-chr19:0.485:1:0.78:2e-16;BLAST
ENSG00000204363	ENSG00000203924	Dl	D	1:2:1:2;1109:chrX:52841687-52844219:142622498-142632541;0.708:1:0.41:1e-21;Self
ENSG00000204471	ENSG00000197681	Dl	D	2:12:1:11;520:chr17:55440749-55451321:33412520-33423117;0.934:0.87:0.55:1e-165;Self
ENSG00000204474	ENSG00000131096	Dl	M	1:1:5:5;chrX-chr17:0.758:0.89:0.64:6e-20;BLAST
ENSG00000204527	ENSG00000205094	Dl	M	2:5:1:1;chr19-chr4:0.463:0.73:0.33:4e-26;BLAST
ENSG00000204561	ENSG00000196540	Dl	D	1:3:2:4;262:chr9:83865480-83866824:65243183-65249430:0.86:0.71:0.1:3e-57;BLAST
ENSG00000204562	ENSG00000189357	Dl	T	5:5:4:4;0:chr9:83717665-83728951:83732714-83744023;0.878:0.23:0.17:3e-73;Self
ENSG00000204622	ENSG00000206443	Dl	M	2:4:1:3;chr6-chrc6_COX:0.797:0.88:0.57:9e-87;BLAST
ENSG00000204636	ENSG00000205207	Dl	M	1:1:1:1;chr19-chr13:0.845:0.67:0.44:2e-23;BLAST
ENSG00000204687	ENSG00000172935	Dl	M	1:1:3:3;chr6-chr11;0.349:0.72:0.81:3e-28;Self
ENSG00000204693	ENSG00000196912	Dl	D	1:7:1:7;2:chr2:97135051-97225296:97533269-97580758;0.927:0.96:0.19:1e-136;Self
ENSG00000204697	ENSG00000112462	Dl	T	1:2:1:3;0:chr6:29338351-29339852:29344188-29345192;0.4:0.96:0.92:3e-61;Self
ENSG00000204716	ENSG00000183148	Dl	M	1:2:13:15;chr2-chr9:0.982:0.96:0.47:0;BLAST
ENSG00000204745	ENSG00000153107	Dl	D	1:11:38:48;288:chr2:87224351-87322963:112197590-112295804;0.995:1:0.2:0;Self
ENSG00000204778	ENSG00000172785	Dl	D	5:6:12:13;4:chr9:69393914-69508549:69594349-69709456;0.818:0.77:0.08:7e-10;Self
ENSG00000204794	ENSG00000154330	Dl	D	1:6:1:6;56:chr9:68131062-68199726:70161635-70335797:0.986:0.97:0.51:1e-163;BLAST
ENSG00000204798	ENSG00000106714	Dl	D	1:6:17:23;202:chr9:65353556-65433606:39032130-39112128;0.986:1:0.24:1e-157;Self
ENSG00000204811	ENSG00000206463	Dl	M	1:1:2:2;chr9-chrc6_QBL:0.272:0.92:0.36:2e-05;BLAST
ENSG00000204818	ENSG00000069122	Dl	M	1:2:17:17;chr9-chr6:0.913:1:0.28:0;BLAST
ENSG00000204837	ENSG00000140285	Dl	M	2:3:3:4;chr9-chr15:0.948:1:0.5:2e-49;BLAST
ENSG00000204894	ENSG00000146733	Dl	D	2:2:1:1;1140:chr7:151695049-151695282:56056306-56067230;1:0.56:0.67:2e-13;Self
ENSG00000204936	ENSG00000213897	Dl	T	3:5:1:3;0:chr19:48550463-48561846:48565074-48576277;0.433:0.48:0.71:5e-21;Self
ENSG00000205020	ENSG00000197262	Dl	D	1:2:1:2;1:chr17:31541593-31592806:31643170-31694368;0.97:0.64:0.98:3e-07;Self
ENSG00000205025	ENSG00000149133	Dl	D	2:2:1:1;37:chr11:56326136-56343760:55517733-55518677:0.567:0.87:0.29:6e-22;BLAST
ENSG00000205034	ENSG00000086205	Dl	D	1:2:7:8;4:chr11:49840084-49844217:49157733-49161848;0.705:0.69:0.05:6e-12;Self
ENSG00000205044	ENSG00000168930	Dl	D	1:6:4:8;722:chr11:48990664-49039524:89147531-89196251;0.381:0.99:0.68:9e-52;Self
ENSG00000205094	ENSG00000203766	Dl	M	1:1:1:1;chr4-chr10;1:0.4:1:2e-96;Self
ENSG00000205095	ENSG00000203769	Dl	M	1:1:1:1;chr4-chr10;0.994:0.4:1:1e-95;Self
ENSG00000205115	ENSG00000067445	Dl	M	1:1:11:11;chr4-chrX:0.273:0.95:0.15:0.042;BLAST
ENSG00000205125	ENSG00000178606	Dl	T	1:2:3:5;0:chr15:100111245-100111959:100110258-100110816;0.881:1:0.55:2e-45;Self
ENSG00000205141	ENSG00000166598	Dl	M	1:3:8:18;chr15-chr12;0.9:0.98:0.56:0;Self
ENSG00000205152	ENSG00000157106	Dl	D	1:16:13:28;592:chr16:68811710-68826847:18723677-18844887:0.967:1:0.2:0;BLAST
ENSG00000205171	ENSG00000205246	Dl	M	2:2:1:1;chr12-chr19;0.554:0.89:0.6:9e-40;Self
ENSG00000205203	ENSG00000141027	Dl	D	1:2:1:2;200:chr17:21461020-21488821:16005323-16054267;0.897:0.95:0.11:1e-47;Self
ENSG00000205212	ENSG00000170160	Dl	D	1:2:1:2;171:chr17:20727080-20750883:16523191-16547524;0.949:0.62:0.1:5e-75;Self
ENSG00000205276	ENSG00000214542	Dl	D	2:3:2:3;28:chr15:80723888-80806722:82625171-82707947;0.987:0.9:0.59:1e-38;Self
ENSG00000205281	ENSG00000188388	Dl	D	1:4:5:7;71:chr15:80397092-80439765:83573603-83616526;0.755:0.7:0.65:6e-39;Self
ENSG00000205311	ENSG00000069956	Dl	M	1:1:6:6;chr8-chr15:0.926:1:0.11:1e-37;BLAST
ENSG00000205364	ENSG00000169715	Dl	T	1:3:1:3;0:chr16:55223129-55225699:55216276-55218832;0.824:0.56:1:1e-31;Self
ENSG00000205396	ENSG00000178996	Dl	M	9:9:1:1;chr19-chr5:0.537:0.3:0.11:0.002;BLAST
ENSG00000205408	ENSG00000204308	Dl	M	1:2:1:5;chr8-chr6;0.987:0.47:0.93:8e-93;Self
ENSG00000205535	ENSG00000157106	Dl	D	1:3:10:13;157:chr16:29463841-29467584:18723677-18844887:0.98:0.99:0.05:1e-105;BLAST
ENSG00000205565	ENSG00000197848	Dl	D	1:2:1:2;6:chr5:69837798-69844064:69230380-69236649;0.96:0.81:0.4:9e-64;Self
ENSG00000205578	ENSG00000196313	Dl	D	2:5:6:10;14:chr7:72344748-72357383:72046374-72059022;0.986:1:0.15:3e-77;Self
ENSG00000205664	ENSG00000205663	Dl	T	1:2:1:2;0:chrX:3749307-3828102:3787693-3866628;0.985:0.77:0.28:1e-26;Self
ENSG00000205681	ENSG00000187775	Dl	M	2:3:1:2;chrX-chr17:0.66:0.5:0.05:3e-12;BLAST
ENSG00000205685	ENSG00000157106	Dl	D	2:5:10:13;55:chr16:21814292-21822285:18723677-18844887:0.976:0.99:0.06:1e-111;BLAST
ENSG00000205804	ENSG00000206249	Dl	M	2:4:4:6;chr13-chr22:0.908:0.47:1:9e-24;BLAST
ENSG00000205822	ENSG00000132958	Dl	D	3:7:13:17;81:chr13:24052346-24069808:18895017-19008902:0.87:0.86:0.26:3e-48;BLAST
ENSG00000205847	ENSG00000168992	Dl	D	3:3:2:2;300:chr2:71104711-71110566:95575297-95577063:0.874:0.62:0.36:1e-54;BLAST
ENSG00000205856	ENSG00000189269	Dl	D	1:1:1:1;199:chr22:30875519-30885243:22280640-22304487:0.429:0.28:0.3:3e-06;BLAST
ENSG00000205873	ENSG00000198358	Dl	M	6:7:1:2;chr8-chr1:0.673:0.37:0.73:5e-16;BLAST
ENSG00000205879	ENSG00000206023	Dl	D	1:4:3:6;93:chr8:12067127-12070631:7401070-7406305:0.923:1:0.53:1e-130;BLAST
ENSG00000205918	ENSG00000140992	Dl	D	1:9:2:10;2:chr16:2605303-2638510:2541672-2574882;1:0.88:0.66:0;Self
ENSG00000205940	ENSG00000183199	Dl	D	2:4:1:3;500:chr4:12947108-12949660:89031923-89034471;0.648:0.75:0.51:2e-82;Self
ENSG00000205955	ENSG00000080824	Dl	M	2:3:9:12;chr3-chr14:0.833:0.98:0.24:3e-49;BLAST
ENSG00000206062	ENSG00000100058	Dl	D	1:2:4:5;3:chr22:24180719-24185898:23952860-23958101;0.909:1:0.16:1e-11;Self
ENSG00000206066	ENSG00000128322	Dl	D	1:2:1:3;64:chr22:24043888-24046192:22245312-22252495:0.945:0.65:0.68:1e-76;BLAST
ENSG00000206077	ENSG00000188818	Dl	D	1:5:2:6;1:chr5:783704-809406:875131-901922;0.975:1:0.49:1e-113;Self
ENSG00000206100	ENSG00000167548	Dl	M	1:2:10:10;chr8-chr12:0.298:0.47:0.03:0.016;BLAST
ENSG00000206144	ENSG00000069956	Dl	M	1:1:6:6;chr21-chr15:0.778:0.98:0.09:3e-21;BLAST
ENSG00000206149	ENSG00000140181	Dl	D	8:10:1:3;118:chr15:26677586-26735931:20827230-20885630;0.993:0.18:0.94:7e-81;Self
ENSG00000206249	ENSG00000205804	Dl	M	4:6:2:4;chr22-chr13:0.557:1:0.47:6e-24;BLAST
ENSG00000212121	ENSG00000197604	Dl	M	1:1:2:2;chr6-chr7:0.429:0.43:0.42:4e-47;BLAST
ENSG00000212630	ENSG00000185247	Dl	D	1:1:4:4;906:chrX:72079451-72079750:148575479-148603920:0.457:0.95:0.23:5e-19;BLAST
ENSG00000212633	ENSG00000153487	Dl	M	1:1:2:2;chrX-chr13;0.789:0.9:0.09:5e-14;Self
ENSG00000212638	ENSG00000203766	Dl	M	1:1:1:1;chr4-chr10;1:0.4:1:2e-96;Self
ENSG00000212652	ENSG00000215162	Dl	M	1:1:5:5;chr12-chrX:0.654:0.72:0.3:1e-11;BLAST
ENSG00000212717	ENSG00000131068	Dl	T	1:1:2:2;0:chr20:29411617-29412762:29423670-29424822;0.632:0.9:0.31:3e-09;Self
ENSG00000212807	ENSG00000170356	Dl	D	1:1:3:3;1:chr7:143525649-143563591:143643430-143681413;0.897:0.63:1:2e-98;Self
ENSG00000212989	ENSG00000089048	Dl	M	1:1:2:2;chr8-chr20;0.879:1:0.12:1e-44;Self
ENSG00000213071	ENSG00000198670	Dl	T	1:3:2:33;0:chr6:160807918-160842929:160888838-160953674;0.654:0.52:0.87:6e-55;Self
ENSG00000213114	ENSG00000218940	Dl	M	1:3:1:3;chr3-chr9:0.787:0.97:0.53:3e-56;BLAST
ENSG00000213214	ENSG00000204959	Dl	D	2:2:2:2;2:chr7:143514610-143523669:143601459-143622189:0.992:0.99:0.32:0;BLAST
ENSG00000213351	ENSG00000157021	Dl	M	1:1:1:1;chr4-chr15;0.878:0.96:0.16:1e-19;Self
ENSG00000213688	ENSG00000118689	Dl	M	1:1:2:2;chr17-chr6;0.994:1:0.27:8e-98;Self
ENSG00000213759	ENSG00000198277	Dl	D	5:6:6:7;2:chr4:69913034-70115772:69903953-70082724;0.945:0.21:1:3e-56;Self
ENSG00000213801	ENSG00000204604	Dl	D	1:2:2:3;2:chr19:58002023-58004860:58043108-58045954;0.957:0.64:0.09:6e-20;Self
ENSG00000213957	ENSG00000219665	Dl	M	3:3:3:3;chr16-chr19:0.392:0.34:0.98:3e-13;BLAST
ENSG00000213974	ENSG00000167110	Dl	M	6:11:21:26;chr19-chr9;0.774:0.99:0.28:1e-116;Self
ENSG00000214034	ENSG00000198934	Dl	M	1:8:1:1;chr12-chrX:0.303:0.96:0.4:1e-08;BLAST
ENSG00000214069	ENSG00000202582	Dl	M	1:2:1:6;chr17-chr12:0.451:1:0.99:4e-36;BLAST
ENSG00000214090	ENSG00000159712	Dl	M	10:10:11:11;chr3-chr9:0.712:0.94:0.14:1e-54;BLAST
ENSG00000214100	ENSG00000183638	Dl	M	2:3:4:4;chr2-chr8:0.468:0.65:0.02:0.031;BLAST
ENSG00000214144	ENSG00000109971	Dl	M	1:3:6:9;chr12-chr11:0.71:0.99:0.34:2e-73;BLAST
ENSG00000214173	ENSG00000172421	Dl	M	1:2:8:10;chr7-chr17;0.933:1:0.34:9e-79;Self
ENSG00000214176	ENSG00000141342	Dl	D	2:5:2:4;311:chr17:60215736-60281439:40875433-40941524;0.834:0.86:0.29:2e-94;Self
ENSG00000214210	ENSG00000182768	Dl	M	1:2:3:3;chr3-chr15;0.791:0.99:0.66:3e-75;Self
ENSG00000214221	ENSG00000189212	Dl	D	1:1:1:1;732:chr7:102648725-102709453:35134493-35193800;0.943:0.86:0.43:1e-50;Self
ENSG00000214232	ENSG00000205236	Dl	D	1:2:2:3;1:chr7:102073235-102087369:102064710-102099418:0.548:1:0.27:0.0006;BLAST
ENSG00000214252	ENSG00000214313	Dl	D	1:2:1:2;73:chr7:100715611-100720991:99415122-99420860;0.908:0.96:0.55:3e-54;Self
ENSG00000214256	ENSG00000160613	Dl	D	1:3:14:16;3:chr11:116510151-116514793:116581641-116586281;1:1:0.1:4e-44;Self
ENSG00000214262	ENSG00000196912	Dl	T	1:5:39:42;0:chr2:97251777-97284347:97485212-97517745;1:0.91:0.1:7e-73;Self
ENSG00000214264	ENSG00000104756	Dl	M	1:2:8:12;chr11-chr8:0.913:1:0.43:3e-74;BLAST
ENSG00000214280	ENSG00000104047	Dl	M	1:2:3:5;chr3-chr15;0.948:1:0.63:3e-91;Self
ENSG00000214311	ENSG00000145002	Dl	M	1:6:1:4;chr3-chr8;0.683:0.48:0.82:2e-48;Self
ENSG00000214334	ENSG00000211625	Dl	D	1:3:1:2;47:chr2:89071543-89074426:89715082-89715618:0.45:1:0.34:0.001;BLAST
ENSG00000214394	ENSG00000215252	Dl	D	1:5:12:16;815:chr15:98149673-98152653:32605099-32608219;0.682:0.94:0.34:3e-58;Self
ENSG00000214398	ENSG00000214613	Dl	M	1:4:1:1;chr14-chr16:0.486:1:0.28:0.0006;BLAST
ENSG00000214429	ENSG00000172115	Dl	M	3:3:3:3;chr2-chr7:0.811:0.95:0.35:2e-11;BLAST
ENSG00000214432	ENSG00000167110	Dl	M	1:3:21:22;chr15-chr9:0.713:0.9:0.09:1e-26;BLAST
ENSG00000214433	ENSG00000107951	Dl	M	4:5:2:2;chr15-chr10;0.667:0.22:0.08:5e-16;Self
ENSG00000214542	ENSG00000205276	Dl	D	2:3:2:3;28:chr15:82625160-82700281:80731422-80806733;0.987:0.59:0.9:1e-38;Self
ENSG00000214564	ENSG00000165733	Dl	D	1:4:3:7;558:chr10:88743169-88774465:42598265-42646855:0.943:0.99:0.07:6e-27;BLAST
ENSG00000214611	ENSG00000165733	Dl	M	3:5:15:17;chr15-chr10:0.955:1:0.1:2e-74;BLAST
ENSG00000214617	ENSG00000198555	Dl	D	10:13:10:14;8:chr16:32796339-32804601:33685729-33694032:0.983:0.63:0.29:1e-109;BLAST
ENSG00000214639	ENSG00000205592	Dl	T	7:36:1:26;0:chr12:39181039-39214853:39222629-39250827:0.497:0.75:0.66:6e-66;BLAST
ENSG00000214653	ENSG00000170144	Dl	M	1:2:2:5;chr6-chr2:0.906:0.7:0.48:3e-86;BLAST
ENSG00000214719	ENSG00000185158	Dl	D	8:9:10:11;24:chr17:25973022-25990977:27389102-27406990;0.823:0.79:0.12:7e-54;Self
ENSG00000214765	ENSG00000120555	Dl	M	2:4:1:3;chr7-chr10;0.815:0.28:0.94:5e-41;Self
ENSG00000214783	ENSG00000170667	Dl	D	1:8:2:10;633:chr7:43967455-43979875:101923657-101938172;0.888:1:0.37:1e-153;Self
ENSG00000214787	ENSG00000110079	Dl	T	1:2:2:3;0:chr11:59736542-59754417:59815947-59827092;0.733:0.69:0.41:1e-32;Self
ENSG00000214802	ENSG00000198237	Dl	D	1:2:5:8;217:chr5:99425685-99428483:70535656-70538471;0.896:0.89:0.5:2e-52;Self
ENSG00000214820	ENSG00000133030	Dl	M	1:4:1:19;chr3-chr17;0.759:0.25:0.84:0;Self
ENSG00000214843	ENSG00000157077	Dl	M	1:2:14:18;chr2-chr1;0.874:0.99:0.14:2e-92;Self
ENSG00000214860	ENSG00000167880	Dl	D	2:9:2:9;1138:chr17:18219668-18228358:71528385-71537134;0.74:0.97:0.14:1e-104;Self
ENSG00000214880	ENSG00000187847	Dl	M	4:4:1:1;chr11-chr19:0.734:1:0.61:2e-83;BLAST
ENSG00000214883	ENSG00000135829	Dl	M	4:5:16:17;chr11-chr1;0.944:1:0.04:7e-26;Self
ENSG00000214888	ENSG00000214525	Dl	M	1:2:1:1;chr9-chr2:0.894:0.6:0.53:6e-88;BLAST
ENSG00000214890	ENSG00000154059	Dl	M	1:2:2:8;chr5-chr18;0.795:1:0.57:8e-71;Self
ENSG00000214891	ENSG00000168930	Dl	D	1:7:3:8;722:chr11:48990664-49039524:89147531-89196251;0.457:1:0.99:2e-97;Self
ENSG00000214893	ENSG00000164236	Dl	M	1:1:1:1;chr11-chr5:0.779:0.81:0.16:7e-31;BLAST
ENSG00000214907	ENSG00000164236	Dl	M	1:1:1:1;chr11-chr5:0.833:0.69:0.05:0.0001;BLAST
ENSG00000214915	ENSG00000167978	Dl	M	3:4:10:11;chrX-chr16:0.314:0.92:0.04:0.024;BLAST
ENSG00000214922	ENSG00000204516	Dl	D	1:2:1:2;100:chr6:29818873-29826239:31572434-31584060;0.78:0.66:0.28:3e-41;Self
ENSG00000214931	ENSG00000189357	Dl	T	1:4:1:4;0:chr9:83717665-83728951:83732714-83744023;0.799:0.89:0.35:1e-145;Self
ENSG00000214986	ENSG00000188279	Dl	D	1:2:1:3;27:chr10:50883419-50886480:48872259-48875914;0.924:1:0.69:1e-28;Self
ENSG00000215009	ENSG00000173124	Dl	M	3:11:1:8;chr12-chr10;0.465:0.57:1:5e-84;Self
ENSG00000215065	ENSG00000184545	Dl	M	1:4:6:6;chr10-chr11:0.532:0.95:0.15:2e-21;BLAST
ENSG00000215126	ENSG00000196873	Dl	D	1:6:10:16;259:chr9:42661911-42704941:70046662-70104738:1:0.91:0.45:2e-89;BLAST
ENSG00000215151	ENSG00000101986	Dl	M	1:4:6:10;chr10-chrX:0.917:1:0.27:1e-106;BLAST
ENSG00000215186	ENSG00000167195	Dl	M	1:4:7:10;chr10-chr15:0.667:0.73:0.15:1e-28;BLAST
ENSG00000215190	ENSG00000082068	Dl	D	1:4:1:5;86:chr5:21495407-21510297:37415169-37788529:0.691:0.81:0.16:1e-26;BLAST
ENSG00000215247	ENSG00000123171	Dl	M	3:4:2:2;chr5-chr13:0.225:0.47:0.45:0.002;BLAST
ENSG00000215253	ENSG00000215276	Dl	D	2:3:2:3;4:chrX:49071549-49129873:49062006-49120338;0.871:1:0.59:4e-33;Self
ENSG00000215285	ENSG00000211891	Dl	M	1:2:1:4;chr9-chr14;0.424:0.98:0.97:1e-102;Self
ENSG00000215383	ENSG00000198155	Dl	D	4:4:2:2;2:chr4:45068-146382:196172-238722;0.612:0.23:0.22:9e-10;Self
ENSG00000215456	ENSG00000186716	Dl	D	1:6:18:24;58:chr22:23370444-23380628:21981346-21991515;0.939:1:0.26:1e-125;Self
ENSG00000215468	ENSG00000184674	Dl	D	1:2:1:2;7:chr22:22674268-22677258:22706142-22714271:0.627:0.99:0.28:1e-19;BLAST
ENSG00000215478	ENSG00000159398	Dl	M	2:8:3:10;chr22-chr16;0.908:1:0.49:1e-146;Self
ENSG00000215481	ENSG00000169662	Dl	D	3:5:1:3;97:chr22:21303846-21313233:19970440-19979830;0.935:0.38:0.51:6e-43;Self
ENSG00000215525	ENSG00000215561	Dl	M	1:3:4:7;chr18-chr21;0.905:0.57:0.53:3e-93;Self
ENSG00000215548	ENSG00000109536	Dl	M	2:3:2:2;chr20-chr4:1:0.24:0.08:0.002;BLAST
ENSG00000215559	ENSG00000186481	Dl	M	1:2:1:2;chr21-chr18:0.944:0.7:0.43:3e-33;BLAST
ENSG00000215561	ENSG00000215525	Dl	M	4:7:1:3;chr21-chr18;0.905:0.53:0.57:3e-93;Self
ENSG00000215573	ENSG00000197462	Dl	M	2:2:2:2;chr22-chr5:0.904:0.39:0.58:2e-21;BLAST
ENSG00000215575	ENSG00000171121	Dl	M	1:2:2:4;chr22-chr3;0.938:0.87:0.52:4e-80;Self
ENSG00000215585	ENSG00000067900	Dl	D	3:4:30:32;130:chr18:102526-121692:16774338-16793822;0.975:1:0.09:1e-68;Self
ENSG00000215790	ENSG00000189339	Dl	D	3:5:2:4;3:chr1:1646137-1667291:1582802-1614027:1:0.8:0.42:1e-108;BLAST
ENSG00000215797	ENSG00000171680	Dl	D	1:2:22:22;3663:chr1:243059939-243066503:6448739-6502708:0.789:0.76:0.01:0.031;BLAST
ENSG00000215812	ENSG00000196597	Dl	M	1:7:2:5;chr1-chr9;0.485:1:0.96:4e-84;Self
ENSG00000215838	ENSG00000211505	Dl	M	2:2:1:1;chr1-chr8:0.935:0.62:0.31:1e-12;BLAST
ENSG00000215863	ENSG00000151883	Dl	M	1:1:1:1;chr1-chr5:0.966:0.15:0.04:5e-08;BLAST
ENSG00000215864	ENSG00000163386	Dl	D	1:7:3:17;61:chr1:120176434-120193003:144000398-144083021;0.269:0.56:0.89:1e-132;Self
ENSG00000215908	ENSG00000058453	Dl	D	3:5:15:36;17:chr1:16817340-16830035:17121032-17172061:0.892:1:0.11:2e-45;BLAST
ENSG00000215914	ENSG00000189409	Dl	T	1:5:3:7;0:chr1:1557423-1623109:1557421-1559893:1:0.64:0.43:2e-94;BLAST
ENSG00000215915	ENSG00000160072	Dl	T	1:8:2:10;0:chr1:1375876-1389466:1402469-1417745;0.785:0.9:0.45:1e-127;Self
ENSG00000217281	ENSG00000205677	Dl	M	1:2:1:1;chr6-chr19;0.842:0.52:0.66:4e-39;Self
ENSG00000217289	ENSG00000157216	Dl	M	1:2:1:8;chr2-chr1:0.722:1:0.49:3e-68;BLAST
ENSG00000217327	ENSG00000183405	Dl	M	2:2:1:1;chr1-chr17:0.802:0.73:0.44:1e-31;BLAST
ENSG00000217451	ENSG00000188639	Dl	D	1:2:1:2;37:chr7:62863376-62886390:56823053-56845885;0.379:0.56:0.68:5e-07;Self
ENSG00000217624	ENSG00000164924	Dl	M	2:2:3:3;chrX-chr8:0.988:1:0.35:2e-41;BLAST
ENSG00000218586	ENSG00000100852	Dl	M	1:2:1:4;chr7-chr14;0.936:0.8:0.49:5e-53;Self
ENSG00000218940	ENSG00000180071	Dl	D	1:6:1:6;600:chr9:94609808-94629427:38592412-38612210;0.871:1:0.27:1e-130;Self
ENSG00000220161	ENSG00000183248	Dl	M	1:1:2:2;chr17-chr19:0.325:0.99:0.48:1e-05;BLAST
ENSG00000220356	ENSG00000167110	Dl	M	1:9:21:26;chr15-chr9:0.734:0.99:0.29:1e-100;BLAST
ENSG00000220804	ENSG00000170590	Dl	M	4:4:2:2;chr2-chr6:1:0.72:0.34:2e-25;BLAST
ENSG00000221856	ENSG00000022556	Dl	M	1:1:2:2;chr3-chr19:0.678:0.93:0.09:2e-27;BLAST
ENSG00000221861	ENSG00000196912	Dl	D	1:3:1:6;3:chr2:97135051-97169294:97546534-97580758;0.967:0.92:0.18:5e-81;Self
ENSG00000221874	ENSG00000170949	Dl	D	2:2:4:4;3:chr19:58122340-58138918:58165457-58191866;0.447:0.91:0.18:3e-22;Self
ENSG00000221917	ENSG00000180071	Dl	D	2:4:11:15;293:chr9:68712299-68744571:38555209-38587111;0.798:1:0.27:3e-58;Self
ENSG00000221944	ENSG00000180346	Dl	M	1:1:1:1;chr2-chr4:0.301:0.76:0.83:6e-57;BLAST
ENSG00000221954	ENSG00000182565	Dl	D	1:1:1:1;16:chr11:49956751-49964633:48394371-48402151;0.891:0.68:1:1e-106;Self
ENSG00000221969	ENSG00000204414	Dl	T	2:3:4:4;0:chr17:59348185-59350764:59340590-59343212;0.844:1:0.51:9e-29;Self
ENSG00000060303	ENSG00000182774	R	M	1:1:1:5;chr6-chr15:0.881:1:1:2e-63;BLAST
ENSG00000101278	ENSG00000124614	R	M	1:1:2:6;chr20-chr6:0.881:1:1:2e-85;BLAST
ENSG00000105988	ENSG00000145912	R	M	1:1:1:4;chr10-chr5:0.961:1:1:9e-82;BLAST
ENSG00000122728	ENSG00000147133	R	M	1:1:1:37;chr9-chrX;0.935:0.99:0.94:0;Self
ENSG00000124097	ENSG00000189403	R	M	1:1:2:5;chr20-chr13:0.948:1:1:1e-115;BLAST
ENSG00000128692	ENSG00000125977	R	M	1:1:1:9;chr2-chr20:0.985:1:1:0;BLAST
ENSG00000132967	ENSG00000189403	R	M	1:1:2:5;chr3-chr13:0.994:1:0.75:5e-91;BLAST
ENSG00000134297	ENSG00000106086	R	M	3:3:4:14;chr12-chr7;0.967:1:0.77:0;Self
ENSG00000136149	ENSG00000142541	R	M	1:1:1:8;chr13-chr19:0.975:1:1:1e-110;BLAST
ENSG00000139239	ENSG00000188846	R	M	1:1:1:6;chr12-chr3;0.977:1:1:1e-115;Self
ENSG00000139675	ENSG00000135486	R	M	6:6:1:9;chr13-chr12:0.969:1:1:0;BLAST
ENSG00000142511	ENSG00000204646	R	T	1:1:1:2;0:chr19:55964460-55967236:55952210-55955021;0.773:0.9:0.87:1e-138;Self
ENSG00000144158	ENSG00000131876	R	M	1:1:1:9;chr2-chr15:0.976:1:1:1e-137;BLAST
ENSG00000150276	ENSG00000219797	R	M	1:1:1:2;chr13-chr6;0.78:1:0.93:7e-69;Self
ENSG00000151846	ENSG00000070756	R	M	1:1:1:14;chr13-chr8:0.929:1:1:0;BLAST
ENSG00000157576	ENSG00000205581	R	M	1:1:1:6;chr15-chr21:0.98:1:1:4e-49;BLAST
ENSG00000168992	ENSG00000179799	R	D	2:2:1:3;chr2-chr3:0.855:0.87:0.95:1e-139;BLAST
ENSG00000169253	ENSG00000130255	R	M	1:1:1:3;chr9-chr19;0.905:1:1:8e-48;Self
ENSG00000171471	ENSG00000140941	R	M	2:2:1:4;chr12-chr16:0.992:1:1:3e-65;BLAST
ENSG00000171989	ENSG00000166800	R	M	1:1:1:7;chr15-chr11:0.822:0.87:1:1e-162;BLAST
ENSG00000172186	ENSG00000205581	R	M	1:1:2:6;chr18-chr21:0.978:1:0.78:6e-44;BLAST
ENSG00000172974	ENSG00000165637	R	M	1:1:2:10;chr2-chr10:1:1:1:1e-171;BLAST
ENSG00000174408	ENSG00000196262	R	M	1:1:1:5;chr13-chr7:0.827:1:0.99:6e-70;BLAST
ENSG00000174977	ENSG00000172239	R	M	1:1:1:11;chr17-chr5;0.985:1:0.82:0;Self
ENSG00000176276	ENSG00000127314	R	M	1:1:2:7;chr5-chr12:0.989:1:1:1e-100;BLAST
ENSG00000177261	ENSG00000143420	R	M	1:1:1:3;chr2-chr1:0.74:0.95:0.91:3e-35;BLAST
ENSG00000177688	ENSG00000184900	R	M	1:1:1:4;chr6-chr21:0.83:0.99:0.9:6e-38;BLAST
ENSG00000178464	ENSG00000147403	R	M	1:1:2:7;chr19-chrX:0.986:1:1:1e-123;BLAST
ENSG00000178660	ENSG00000170632	R	M	1:1:1:6;chr3-chr7;0.989:1:1:1e-153;Self
ENSG00000180152	ENSG00000101966	R	M	1:1:2:7;chr19-chrX;0.801:1:0.75:1e-115;Self
ENSG00000180574	ENSG00000130741	R	M	1:1:1:11;chr12-chrX;0.982:0.94:0.93:0;Self
ENSG00000180581	ENSG00000143742	R	M	1:1:1:3;chr10-chr1;1:1:1:1e-44;Self
ENSG00000180974	ENSG00000180947	R	T	1:1:1:2;0:chr11:5862010-5863021:5878474-5879499;0.684:0.98:0.97:1e-123;Self
ENSG00000181524	ENSG00000114391	R	M	1:1:1:5;chr6-chr3:0.969:1:0.74:3e-66;BLAST
ENSG00000181718	ENSG00000172489	R	T	1:1:1:3;0:chr11:55756121-55757479:55775972-55777338;0.778:0.84:1:1e-138;Self
ENSG00000182625	ENSG00000059769	R	M	1:1:1:2;chr15-chr9:0.941:1:1:3e-28;BLAST
ENSG00000182814	ENSG00000165775	R	M	1:1:1:5;chr2-chrX:0.921:1:0.8:3e-76;BLAST
ENSG00000182890	ENSG00000148672	R	M	1:1:1:13;chrX-chr10;0.957:1:1:0;Self
ENSG00000183434	ENSG00000198176	R	M	1:1:2:12;chrX-chr13:0.763:1:1:1e-163;BLAST
ENSG00000184701	ENSG00000140350	R	M	1:1:1:7;chr4-chr15:0.875:0.99:0.96:1e-107;BLAST
ENSG00000184844	ENSG00000214810	R	M	1:1:1:2;chr8-chr6;0.886:1:1:6e-49;Self
ENSG00000185041	ENSG00000064995	R	M	1:1:1:5;chr5-chr6:0.63:1:0.97:3e-63;BLAST
ENSG00000185078	ENSG00000163682	R	M	2:2:2:7;chr15-chr4:1:1:1:1e-105;BLAST
ENSG00000185641	ENSG00000118181	R	D	1:1:1:4;1188:chr11:27559730-27560223:118391635-118394267:0.984:1:1:1e-63;BLAST
ENSG00000186076	ENSG00000171314	R	M	1:1:1:4;chrX-chr10:0.957:1:1:1e-141;BLAST
ENSG00000186940	ENSG00000106153	R	M	1:1:1:3;chr9-chr7:0.94:1:0.84:9e-79;BLAST
ENSG00000187653	ENSG00000205542	R	M	1:1:1:2;chr4-chrX:0.977:1:1:3e-18;BLAST
ENSG00000187952	ENSG00000136720	R	M	1:1:1:2;chr1-chr2;0.985:1:1:0;Self
ENSG00000188375	ENSG00000132475	R	M	1:1:2:4;chr12-chr17:0.963:1:1:2e-66;BLAST
ENSG00000188459	ENSG00000158195	R	M	3:3:2:9;chrX-chr1;0.95:0.8:1:0;Self
ENSG00000188765	ENSG00000205542	R	M	1:1:1:2;chr2-chrX:0.955:1:1:9e-18;BLAST
ENSG00000188831	ENSG00000187569	R	M	1:1:1:4;chr14-chr12:0.981:1:1:9e-86;BLAST
ENSG00000188873	ENSG00000198755	R	M	1:1:1:6;chr8-chr6:0.926:1:1:1e-111;BLAST
ENSG00000189089	ENSG00000221885	R	M	1:1:1:5;chr21-chr12;0.927:1:0.95:0;Self
ENSG00000189132	ENSG00000185448	R	D	1:1:1:2;5:chrX:34869689-34874670:34056060-34061493;0.674:1:1:0;Self
ENSG00000189145	ENSG00000144713	R	M	1:1:2:4;chrX-chr3:0.843:1:0.99:4e-59;BLAST
ENSG00000189186	ENSG00000132716	R	M	1:1:3:14;chrX-chr1:0.683:1:1:0;BLAST
ENSG00000196656	ENSG00000197728	R	M	1:1:1:4;chr4-chr12:1:1:1:5e-64;BLAST
ENSG00000196960	ENSG00000215419	R	M	1:1:1:2;chr10-chr13;0.921:1:1:0;Self
ENSG00000197041	ENSG00000171314	R	M	1:1:1:4;chr12-chr10:0.996:1:1:1e-147;BLAST
ENSG00000197149	ENSG00000140988	R	M	1:1:2:7;chr11-chr16:0.931:1:0.99:1e-156;BLAST
ENSG00000197284	ENSG00000197848	R	D	1:1:1:2;8:chr5:70107028-70108657:69231962-69233591;1:1:1:0;Self
ENSG00000197385	ENSG00000198346	R	M	1:1:1:3;chr3-chr19;0.757:1:1:0;Self
ENSG00000197575	ENSG00000182774	R	M	1:1:1:5;chr5-chr15:0.896:1:1:1e-62;BLAST
ENSG00000197961	ENSG00000174652	R	D	4:4:10:11;2:chr19:9537292-9556209:9384272-9407234:0.607:1:0.88:1e-147;BLAST
ENSG00000198155	ENSG00000197701	R	D	2:2:4:6;4:chr4:196418-239769:43227-77340:0.686:1:0.78:1e-96;BLAST
ENSG00000198618	ENSG00000196262	R	M	1:1:1:5;chr21-chr7:1:1:1:2e-95;BLAST
ENSG00000198738	ENSG00000205670	R	M	1:1:2:3;chr6-chr21:0.948:1:1:6e-25;BLAST
ENSG00000204053	ENSG00000116990	R	M	1:1:2:3;chrX-chr1;0.726:1:0.92:1e-145;Self
ENSG00000204194	ENSG00000197958	R	M	1:1:1:6;chr6-chr9:0.952:1:1:1e-86;BLAST
ENSG00000204637	ENSG00000128989	R	M	1:1:1:3;chr5-chr15;0.929:1:1:1e-54;Self
ENSG00000205105	ENSG00000138495	R	M	1:1:1:2;chr13-chr3;0.952:1:1:5e-32;Self
ENSG00000205246	ENSG00000168028	R	M	1:1:2:7;chr19-chr3;0.99:1:1:1e-170;Self
ENSG00000205596	ENSG00000147533	R	M	2:2:1:3;chr7-chr8:0.855:0.9:0.85:2e-52;BLAST
ENSG00000205748	ENSG00000083099	R	M	1:1:2:3;chr16-chr6:0.918:0.85:0.83:2e-32;BLAST
ENSG00000205767	ENSG00000071082	R	M	1:1:2:5;chr14-chr2:0.807:0.96:0.96:3e-39;BLAST
ENSG00000205794	ENSG00000097021	R	M	3:3:1:8;chr4-chr1;0.884:1:0.77:1e-124;Self
ENSG00000206168	ENSG00000205208	R	M	1:1:1:2;chr16-chr4;0.929:1:1:1e-52;Self
ENSG00000212695	ENSG00000105640	R	M	1:1:1:4;chr9-chr19:0.963:1:0.77:1e-72;BLAST
ENSG00000212789	ENSG00000100380	R	M	1:1:1:12;chr11-chr22:0.962:1:1:0;BLAST
ENSG00000212802	ENSG00000174748	R	M	1:1:2:4;chr6-chr3:0.995:1:1:1e-120;BLAST
ENSG00000212993	ENSG00000204531	R	M	1:1:1:5;chr8-chr6:0.961:1:1:0;BLAST
ENSG00000213315	ENSG00000182498	R	M	1:1:2:6;chr14-chr6:0.87:1:0.91:2e-63;BLAST
ENSG00000213516	ENSG00000147274	R	M	2:2:2:9;chr1-chrX;0.954:1:1:0;Self
ENSG00000213761	ENSG00000125148	R	M	1:1:1:3;chr4-chr16:0.984:1:1:1e-36;BLAST
ENSG00000214242	ENSG00000205233	R	T	2:2:1:2;0:chr7:101907433-102107091:102100562-102106539:0.988:1:1:1e-91;BLAST
ENSG00000214310	ENSG00000142937	R	M	1:1:1:6;chr15-chr1:0.891:1:0.88:1e-89;BLAST
ENSG00000215096	ENSG00000142089	R	M	1:1:1:2;chr8-chr11:0.786:0.92:0.98:3e-56;BLAST
ENSG00000215264	ENSG00000198755	R	M	1:1:1:6;chr8-chr6:0.884:1:1:1e-100;BLAST
ENSG00000216412	ENSG00000197958	R	M	2:2:1:6;chr6-chr9:0.933:1:1:3e-82;BLAST
ENSG00000216740	ENSG00000182718	R	M	1:1:1:13;chr9-chr15:0.98:1:0.96:0;BLAST
ENSG00000217416	ENSG00000135070	R	M	1:1:1:4;chr5-chr9:0.981:0.82:0.84:9e-54;BLAST
ENSG00000217644	ENSG00000105640	R	M	1:1:1:5;chr1-chr19:0.817:1:1:2e-78;BLAST
ENSG00000218175	ENSG00000137818	R	M	1:1:1:4;chr2-chr15:0.965:1:1:7e-58;BLAST
ENSG00000218227	ENSG00000108298	R	M	1:1:1:6;chr5-chr17:0.929:1:1:4e-98;BLAST
ENSG00000218754	ENSG00000105640	R	M	1:1:1:5;chr12-chr19:0.994:1:1:1e-102;BLAST
ENSG00000219133	ENSG00000122026	R	M	1:1:2:6;chr1-chr13:0.963:0.98:1:8e-87;BLAST
ENSG00000219507	ENSG00000167996	R	M	2:2:3:5;chr8-chr11:0.965:0.99:0.78:2e-78;BLAST
ENSG00000219928	ENSG00000213741	R	M	1:1:1:2;chr9-chr14:0.965:1:1:9e-28;BLAST
ENSG00000220171	ENSG00000170421	R	M	1:1:1:8;chr9-chr12:0.887:0.96:1:0;BLAST
ENSG00000220515	ENSG00000171314	R	M	1:1:1:4;chr12-chr10:1:1:1:1e-148;BLAST
ENSG00000221930	ENSG00000119979	R	M	1:1:1:9;chrX-chr10;0.989:1:1:0;Self
ENSG00000118976	ENSG00000164164	Rl	M	1:1:1:14;chr12-chr4;0.954:0.99:0.39:0;Self
ENSG00000125385	ENSG00000144713	Rl	M	3:3:3:4;chr14-chr3:0.79:0.76:0.6:1e-30;BLAST
ENSG00000139223	ENSG00000140350	Rl	M	1:1:1:4;chr12-chr15;0.891:0.98:0.52:2e-60;Self
ENSG00000157344	ENSG00000178896	Rl	M	1:1:1:3;chr16-chr8:0.346:0.69:0.72:3e-23;BLAST
ENSG00000163098	ENSG00000101966	Rl	M	1:1:2:6;chr2-chrX;0.905:0.99:0.42:2e-54;Self
ENSG00000168204	ENSG00000198242	Rl	M	3:3:1:2;chr8-chr17:0.865:0.32:0.24:3e-10;BLAST
ENSG00000170629	ENSG00000189212	Rl	D	2:2:4:5;731:chr7:102603014-102709453:35087797-35193800;0.842:0.1:0.16:4e-13;Self
ENSG00000172799	ENSG00000183432	Rl	M	1:1:1:2;chr2-chr4;0.82:0.99:0.62:2e-48;Self
ENSG00000175718	ENSG00000117983	Rl	M	2:2:31:33;chrX-chr11:0.297:1:0.55:3e-25;BLAST
ENSG00000177350	ENSG00000142541	Rl	M	1:1:4:8;chr14-chr19:0.901:0.99:0.5:1e-45;BLAST
ENSG00000179755	ENSG00000084463	Rl	M	1:1:10:12;chr16-chr12:0.394:0.63:0.23:8e-09;BLAST
ENSG00000180764	ENSG00000143398	Rl	M	1:1:2:13;chr10-chr1;0.955:0.57:0.91:0;Self
ENSG00000181359	ENSG00000080824	Rl	M	1:1:8:9;chr4-chr14:0.968:0.62:0.07:1e-28;BLAST
ENSG00000182376	ENSG00000083838	Rl	M	1:1:5:6;chr16-chr19:0.299:0.89:0.43:0.006;BLAST
ENSG00000182574	ENSG00000169826	Rl	M	1:1:7:8;chrX-chr10;0.917:1:0.2:7e-55;Self
ENSG00000183022	ENSG00000143549	Rl	M	5:5:1:4;chr19-chr1:0.946:1:0.39:1e-43;BLAST
ENSG00000183249	ENSG00000196712	Rl	M	1:1:8:9;chr21-chr17:0.912:0.98:0.02:1e-23;BLAST
ENSG00000184100	ENSG00000166164	Rl	M	3:3:15:17;chr3-chr16:0.975:1:0.12:3e-40;BLAST
ENSG00000184188	ENSG00000184009	Rl	M	1:1:4:6;chr5-chr17:0.807:0.97:0.57:4e-93;BLAST
ENSG00000186244	ENSG00000122026	Rl	M	1:1:4:6;chr4-chr13:0.863:0.7:0.61:2e-40;BLAST
ENSG00000187953	ENSG00000122512	Rl	D	9:9:10:11;20:chr7:6716280-6760017:5979396-6015263:0.938:1:0.22:1e-102;BLAST
ENSG00000188383	ENSG00000186281	Rl	D	1:1:18:19;25:chr2:97111057-97112112:96051422-96064454:0.982:0.87:0.13:6e-60;BLAST
ENSG00000188447	ENSG00000214677	Rl	D	1:1:1:2;57:chr15:72141182-72143697:73870475-73873237;0.903:0.61:0.34:1e-25;Self
ENSG00000189372	ENSG00000165862	Rl	M	2:2:10:13;chrX-chr10;0.881:0.85:0.29:1e-63;Self
ENSG00000198435	ENSG00000182676	Rl	M	1:1:1:3;chr9-chr17:0.393:0.78:0.56:2e-13;BLAST
ENSG00000198526	ENSG00000070756	Rl	M	1:1:1:9;chr2-chr8:0.776:1:0.69:1e-111;BLAST
ENSG00000204533	ENSG00000183248	Rl	D	1:1:1:2;1420:chr19:61353266-61355062:7839631-7842008:0.291:0.95:0.62:3e-20;BLAST
ENSG00000205485	ENSG00000127957	Rl	D	1:1:1:2;25:chr7:76016614-76018755:74975006-74995330:0.718:0.65:0.14:9e-10;BLAST
ENSG00000205677	ENSG00000217281	Rl	M	1:1:1:2;chr19-chr6;0.8:0.66:0.52:2e-39;Self
ENSG00000205746	ENSG00000183889	Rl	T	26:26:7:8;0:chr16:18315031-18342671:18355186-18382781;1:1:0.41:6e-91;Self
ENSG00000206082	ENSG00000188639	Rl	M	1:1:1:2;chr11-chr7:0.456:0.4:0.5:3e-13;BLAST
ENSG00000212712	ENSG00000129250	Rl	M	1:1:22:23;chr18-chr17;0.822:1:0.14:1e-68;Self
ENSG00000212778	ENSG00000213888	Rl	M	1:1:1:3;chr3-chr19:0.6:0.51:0.45:8e-22;BLAST
ENSG00000213003	ENSG00000145741	Rl	M	1:1:2:4;chr8-chr5;0.896:1:0.45:2e-22;Self
ENSG00000213453	ENSG00000167996	Rl	M	1:1:2:3;chr2-chr11:0.918:0.71:0.4:2e-33;BLAST
ENSG00000214335	ENSG00000150527	Rl	M	2:2:1:8;chr6-chr14:0.837:0.91:0.27:4e-92;BLAST
ENSG00000214555	ENSG00000075624	Rl	M	2:2:3:5;chr15-chr7:0.579:1:0.52:2e-48;BLAST
ENSG00000214581	ENSG00000214652	Rl	M	2:2:1:4;chr16-chr7;0.37:0.71:0.92:1e-13;Self
ENSG00000214685	ENSG00000215018	Rl	M	7:7:11:27;chr12-chr7:0.336:0.85:0.25:2e-05;BLAST
ENSG00000214967	ENSG00000183889	Rl	D	26:26:7:8;6:chr16:16328650-16365228:18346161-18382781;1:1:0.41:6e-91;Self
ENSG00000215074	ENSG00000102241	Rl	M	1:1:4:8;chr6-chrX;0.544:0.96:0.23:6e-35;Self
ENSG00000215105	ENSG00000182670	Rl	M	2:2:1:9;chrX-chr21;0.957:1:0.14:1e-160;Self
ENSG00000215127	ENSG00000143469	Rl	M	1:1:6:8;chr4-chr1;0.866:0.87:0.32:1e-73;Self
ENSG00000215153	ENSG00000215799	Rl	M	2:2:2:5;chr10-chr1;0.475:0.88:0.87:9e-25;Self
ENSG00000215380	ENSG00000154263	Rl	M	3:3:12:33;chr4-chr17:0.794:0.99:0.14:5e-61;BLAST
ENSG00000215477	ENSG00000214791	Rl	M	1:1:1:2;chr13-chr15:0.82:0.43:0.98:6e-24;BLAST
ENSG00000216866	ENSG00000140988	Rl	M	2:2:4:7;chrX-chr16:0.989:1:0.63:1e-102;BLAST
ENSG00000217988	ENSG00000214677	Rl	D	1:1:1:2;19:chr15:73380924-73382066:73870884-73872096;0.919:0.61:0.34:5e-27;Self
ENSG00000219451	ENSG00000125691	Rl	M	1:1:1:4;chr7-chr17:0.927:1:0.59:1e-36;BLAST
Gene_Type: A: De novo; D: DNA-based duplication; Dl: DNA-based duplication like; R: RNA-based duplication; Rl: RNA-based duplication like
m_Type: D: within-chromosome dispersed; T: within-chromosome tandem; M: between-chromosome movement

## Sheet: Mouse_Gene_Age(Yong etc)
# Taken from Supplementary data of Yong E. Zhang etc. (2010)
# Chromosomal Redistribution of Male-Biased Genes in Mammalian Evolution with Two Bursts of Gene Gain on the X Chromosome
# PLoS Biol. 2010 Oct 5;8(10).
#
Ensembl gene ID	branch	chrom
ENSMUSG00000078331	11	X
ENSMUSG00000078330	11	X
ENSMUSG00000078328	11	X
ENSMUSG00000078326	11	X
ENSMUSG00000078325	11	X
ENSMUSG00000078324	11	X
ENSMUSG00000078323	11	X
ENSMUSG00000080026	11	X
ENSMUSG00000080028	11	X
ENSMUSG00000073068	11	X
ENSMUSG00000078333	11	X
ENSMUSG00000068103	11	X
ENSMUSG00000078346	11	X
ENSMUSG00000078343	11	X
ENSMUSG00000078342	11	X
ENSMUSG00000078340	11	X
ENSMUSG00000078339	11	X
ENSMUSG00000078338	11	X
ENSMUSG00000078337	11	X
ENSMUSG00000078336	11	X
ENSMUSG00000078335	11	X
ENSMUSG00000078334	11	X
ENSMUSG00000080046	11	X
ENSMUSG00000080050	11	X
ENSMUSG00000079395	11	X
ENSMUSG00000079374	11	X
ENSMUSG00000048592	11	X
ENSMUSG00000048600	11	X
ENSMUSG00000078120	11	X
ENSMUSG00000063080	11	X
ENSMUSG00000073173	11	X
ENSMUSG00000078211	11	X
ENSMUSG00000078212	11	X
ENSMUSG00000080051	11	X
ENSMUSG00000080054	11	X
ENSMUSG00000080057	11	X
ENSMUSG00000078221	11	X
ENSMUSG00000078220	11	X
ENSMUSG00000078219	11	X
ENSMUSG00000078218	11	X
ENSMUSG00000080071	11	X
ENSMUSG00000080072	11	X
ENSMUSG00000080073	11	X
ENSMUSG00000078217	11	X
ENSMUSG00000078216	11	X
ENSMUSG00000078215	11	X
ENSMUSG00000078214	11	X
ENSMUSG00000078213	11	X
ENSMUSG00000073247	11	X
ENSMUSG00000079593	11	X
ENSMUSG00000079653	11	X
ENSMUSG00000067208	11	X
ENSMUSG00000067209	11	X
ENSMUSG00000067358	11	X
ENSMUSG00000079704	11	X
ENSMUSG00000067402	11	X
ENSMUSG00000079650	11	X
ENSMUSG00000079649	11	X
ENSMUSG00000079647	11	X
ENSMUSG00000079566	11	X
ENSMUSG00000061227	11	X
ENSMUSG00000071815	11	X
ENSMUSG00000071788	11	X
ENSMUSG00000071781	11	X
ENSMUSG00000072928	11	X
ENSMUSG00000072929	11	X
ENSMUSG00000072930	11	X
ENSMUSG00000072932	11	X
ENSMUSG00000071762	11	X
ENSMUSG00000071748	11	X
ENSMUSG00000071701	11	X
ENSMUSG00000071700	11	X
ENSMUSG00000079591	11	X
ENSMUSG00000079843	11	X
ENSMUSG00000067647	11	X
ENSMUSG00000079519	11	X
ENSMUSG00000072921	11	X
ENSMUSG00000045694	11	X
ENSMUSG00000067650	11	X
ENSMUSG00000072922	11	X
ENSMUSG00000072924	11	X
ENSMUSG00000079475	11	X
ENSMUSG00000080266	11	X
ENSMUSG00000080301	11	X
ENSMUSG00000080300	11	X
ENSMUSG00000080299	11	X
ENSMUSG00000064334	11	X
ENSMUSG00000080289	11	X
ENSMUSG00000080290	11	X
ENSMUSG00000059047	11	X
ENSMUSG00000080291	11	X
ENSMUSG00000073255	11	X
ENSMUSG00000072100	11	X
ENSMUSG00000073253	11	X
ENSMUSG00000073245	11	X
ENSMUSG00000080253	11	X
ENSMUSG00000080245	11	X
ENSMUSG00000080254	11	X
ENSMUSG00000073257	11	X
ENSMUSG00000079558	11	9
ENSMUSG00000074232	11	9
ENSMUSG00000066626	11	9
ENSMUSG00000074034	11	9
ENSMUSG00000074250	11	9
ENSMUSG00000079257	11	9
ENSMUSG00000061167	11	9
ENSMUSG00000070289	11	9
ENSMUSG00000079284	11	9
ENSMUSG00000073229	11	9
ENSMUSG00000078305	11	9
ENSMUSG00000079427	11	9
ENSMUSG00000066478	11	9
ENSMUSG00000062358	11	9
ENSMUSG00000045159	11	9
ENSMUSG00000074460	11	9
ENSMUSG00000074516	11	9
ENSMUSG00000079895	11	9
ENSMUSG00000066592	11	9
ENSMUSG00000058777	11	9
ENSMUSG00000062874	11	9
ENSMUSG00000059571	11	9
ENSMUSG00000059658	11	9
ENSMUSG00000042730	11	9
ENSMUSG00000056904	11	9
ENSMUSG00000048648	11	9
ENSMUSG00000079228	11	9
ENSMUSG00000059252	11	9
ENSMUSG00000066771	11	9
ENSMUSG00000080067	11	8
ENSMUSG00000079052	11	8
ENSMUSG00000074134	11	8
ENSMUSG00000080227	11	8
ENSMUSG00000079041	11	8
ENSMUSG00000074302	11	8
ENSMUSG00000054652	11	8
ENSMUSG00000074046	11	8
ENSMUSG00000064064	11	8
ENSMUSG00000080066	11	8
ENSMUSG00000080065	11	8
ENSMUSG00000080047	11	8
ENSMUSG00000065950	11	8
ENSMUSG00000068631	11	8
ENSMUSG00000074456	11	8
ENSMUSG00000070058	11	8
ENSMUSG00000070025	11	8
ENSMUSG00000074441	11	8
ENSMUSG00000080064	11	8
ENSMUSG00000080062	11	8
ENSMUSG00000080059	11	8
ENSMUSG00000074434	11	8
ENSMUSG00000061845	11	8
ENSMUSG00000079115	11	8
ENSMUSG00000079993	11	8
ENSMUSG00000079016	11	8
ENSMUSG00000078967	11	8
ENSMUSG00000075581	11	8
ENSMUSG00000079996	11	8
ENSMUSG00000065957	11	8
ENSMUSG00000071793	11	8
ENSMUSG00000030735	11	8
ENSMUSG00000059333	11	8
ENSMUSG00000074383	11	8
ENSMUSG00000079116	11	8
ENSMUSG00000074381	11	8
ENSMUSG00000079924	11	7
ENSMUSG00000078406	11	7
ENSMUSG00000074331	11	7
ENSMUSG00000078404	11	7
ENSMUSG00000066814	11	7
ENSMUSG00000078405	11	7
ENSMUSG00000078380	11	7
ENSMUSG00000066836	11	7
ENSMUSG00000078407	11	7
ENSMUSG00000078408	11	7
ENSMUSG00000078648	11	7
ENSMUSG00000078397	11	7
ENSMUSG00000078383	11	7
ENSMUSG00000078757	11	7
ENSMUSG00000078756	11	7
ENSMUSG00000074334	11	7
ENSMUSG00000078754	11	7
ENSMUSG00000060690	11	7
ENSMUSG00000074323	11	7
ENSMUSG00000078755	11	7
ENSMUSG00000078403	11	7
ENSMUSG00000078760	11	7
ENSMUSG00000078759	11	7
ENSMUSG00000078398	11	7
ENSMUSG00000074332	11	7
ENSMUSG00000058685	11	7
ENSMUSG00000078758	11	7
ENSMUSG00000066407	11	7
ENSMUSG00000078690	11	7
ENSMUSG00000074291	11	7
ENSMUSG00000074295	11	7
ENSMUSG00000074023	11	7
ENSMUSG00000047348	11	7
ENSMUSG00000047370	11	7
ENSMUSG00000061026	11	7
ENSMUSG00000074191	11	7
ENSMUSG00000046411	11	7
ENSMUSG00000074188	11	7
ENSMUSG00000064231	11	7
ENSMUSG00000039854	11	7
ENSMUSG00000066620	11	7
ENSMUSG00000079891	11	7
ENSMUSG00000079892	11	7
ENSMUSG00000079893	11	7
ENSMUSG00000074189	11	7
ENSMUSG00000074308	11	7
ENSMUSG00000074321	11	7
ENSMUSG00000074322	11	7
ENSMUSG00000074325	11	7
ENSMUSG00000074326	11	7
ENSMUSG00000078419	11	7
ENSMUSG00000078413	11	7
ENSMUSG00000078412	11	7
ENSMUSG00000078791	11	7
ENSMUSG00000078409	11	7
ENSMUSG00000078636	11	7
ENSMUSG00000079890	11	7
ENSMUSG00000079889	11	7
ENSMUSG00000074296	11	7
ENSMUSG00000074160	11	7
ENSMUSG00000074304	11	7
ENSMUSG00000078613	11	7
ENSMUSG00000074306	11	7
ENSMUSG00000074310	11	7
ENSMUSG00000074312	11	7
ENSMUSG00000074314	11	7
ENSMUSG00000074316	11	7
ENSMUSG00000074330	11	7
ENSMUSG00000071952	11	7
ENSMUSG00000080103	11	7
ENSMUSG00000080101	11	7
ENSMUSG00000080100	11	7
ENSMUSG00000080099	11	7
ENSMUSG00000080098	11	7
ENSMUSG00000080097	11	7
ENSMUSG00000078801	11	7
ENSMUSG00000080096	11	7
ENSMUSG00000080095	11	7
ENSMUSG00000080093	11	7
ENSMUSG00000080092	11	7
ENSMUSG00000080104	11	7
ENSMUSG00000080105	11	7
ENSMUSG00000066180	11	7
ENSMUSG00000068480	11	7
ENSMUSG00000078799	11	7
ENSMUSG00000080112	11	7
ENSMUSG00000080111	11	7
ENSMUSG00000080110	11	7
ENSMUSG00000080109	11	7
ENSMUSG00000080108	11	7
ENSMUSG00000080107	11	7
ENSMUSG00000080106	11	7
ENSMUSG00000078803	11	7
ENSMUSG00000080090	11	7
ENSMUSG00000080089	11	7
ENSMUSG00000070835	11	7
ENSMUSG00000062536	11	7
ENSMUSG00000070841	11	7
ENSMUSG00000070848	11	7
ENSMUSG00000080102	11	7
ENSMUSG00000080088	11	7
ENSMUSG00000080087	11	7
ENSMUSG00000078804	11	7
ENSMUSG00000078806	11	7
ENSMUSG00000080085	11	7
ENSMUSG00000055452	11	7
ENSMUSG00000070826	11	7
ENSMUSG00000074311	11	7
ENSMUSG00000074547	11	7
ENSMUSG00000070827	11	7
ENSMUSG00000070850	11	7
ENSMUSG00000080177	11	7
ENSMUSG00000056777	11	7
ENSMUSG00000080175	11	7
ENSMUSG00000080174	11	7
ENSMUSG00000042668	11	7
ENSMUSG00000080163	11	7
ENSMUSG00000074393	11	7
ENSMUSG00000042466	11	7
ENSMUSG00000078778	11	7
ENSMUSG00000074369	11	7
ENSMUSG00000074370	11	7
ENSMUSG00000078088	11	7
ENSMUSG00000074371	11	7
ENSMUSG00000071459	11	7
ENSMUSG00000080178	11	7
ENSMUSG00000078792	11	7
ENSMUSG00000080147	11	7
ENSMUSG00000048574	11	7
ENSMUSG00000080145	11	7
ENSMUSG00000080158	11	7
ENSMUSG00000080160	11	7
ENSMUSG00000080149	11	7
ENSMUSG00000080148	11	7
ENSMUSG00000078790	11	7
ENSMUSG00000061969	11	6
ENSMUSG00000079501	11	6
ENSMUSG00000078177	11	6
ENSMUSG00000080283	11	6
ENSMUSG00000080305	11	6
ENSMUSG00000079541	11	6
ENSMUSG00000079543	11	6
ENSMUSG00000030363	11	6
ENSMUSG00000072655	11	6
ENSMUSG00000064018	11	6
ENSMUSG00000030143	11	6
ENSMUSG00000057220	11	6
ENSMUSG00000057370	11	6
ENSMUSG00000068262	11	6
ENSMUSG00000073028	11	6
ENSMUSG00000079967	11	6
ENSMUSG00000080257	11	6
ENSMUSG00000079959	11	6
ENSMUSG00000079969	11	6
ENSMUSG00000080040	11	6
ENSMUSG00000079958	11	6
ENSMUSG00000080032	11	6
ENSMUSG00000079957	11	6
ENSMUSG00000068689	11	6
ENSMUSG00000057223	11	6
ENSMUSG00000067888	11	6
ENSMUSG00000079942	11	6
ENSMUSG00000080035	11	6
ENSMUSG00000080038	11	6
ENSMUSG00000060552	11	6
ENSMUSG00000079439	11	5
ENSMUSG00000079127	11	5
ENSMUSG00000079999	11	5
ENSMUSG00000079422	11	5
ENSMUSG00000072815	11	5
ENSMUSG00000072818	11	5
ENSMUSG00000057627	11	5
ENSMUSG00000072816	11	5
ENSMUSG00000041505	11	5
ENSMUSG00000033219	11	5
ENSMUSG00000072814	11	5
ENSMUSG00000070519	11	5
ENSMUSG00000079423	11	5
ENSMUSG00000060730	11	5
ENSMUSG00000080261	11	5
ENSMUSG00000072766	11	5
ENSMUSG00000080234	11	5
ENSMUSG00000059565	11	5
ENSMUSG00000072813	11	5
ENSMUSG00000079089	11	5
ENSMUSG00000059064	11	5
ENSMUSG00000073212	11	5
ENSMUSG00000070408	11	5
ENSMUSG00000079094	11	5
ENSMUSG00000080042	11	5
ENSMUSG00000069355	11	5
ENSMUSG00000080041	11	5
ENSMUSG00000074008	11	5
ENSMUSG00000043618	11	5
ENSMUSG00000057685	11	5
ENSMUSG00000073510	11	5
ENSMUSG00000080294	11	5
ENSMUSG00000054123	11	5
ENSMUSG00000078187	11	5
ENSMUSG00000059179	11	5
ENSMUSG00000054284	11	5
ENSMUSG00000075546	11	5
ENSMUSG00000072188	11	5
ENSMUSG00000057244	11	5
ENSMUSG00000080252	11	5
ENSMUSG00000080216	11	5
ENSMUSG00000079096	11	5
ENSMUSG00000063739	11	5
ENSMUSG00000078182	11	5
ENSMUSG00000080039	11	5
ENSMUSG00000073509	11	5
ENSMUSG00000044058	11	5
ENSMUSG00000072821	11	5
ENSMUSG00000080036	11	5
ENSMUSG00000072576	11	5
ENSMUSG00000079090	11	5
ENSMUSG00000072826	11	5
ENSMUSG00000080296	11	5
ENSMUSG00000079129	11	5
ENSMUSG00000061707	11	5
ENSMUSG00000073874	11	4
ENSMUSG00000078746	11	4
ENSMUSG00000078747	11	4
ENSMUSG00000078748	11	4
ENSMUSG00000073763	11	4
ENSMUSG00000073817	11	4
ENSMUSG00000073723	11	4
ENSMUSG00000066202	11	4
ENSMUSG00000078728	11	4
ENSMUSG00000078731	11	4
ENSMUSG00000073880	11	4
ENSMUSG00000078685	11	4
ENSMUSG00000066137	11	4
ENSMUSG00000078733	11	4
ENSMUSG00000078734	11	4
ENSMUSG00000073878	11	4
ENSMUSG00000066136	11	4
ENSMUSG00000078727	11	4
ENSMUSG00000078726	11	4
ENSMUSG00000073883	11	4
ENSMUSG00000078725	11	4
ENSMUSG00000073882	11	4
ENSMUSG00000073881	11	4
ENSMUSG00000078729	11	4
ENSMUSG00000078702	11	4
ENSMUSG00000078735	11	4
ENSMUSG00000078738	11	4
ENSMUSG00000078739	11	4
ENSMUSG00000078740	11	4
ENSMUSG00000078744	11	4
ENSMUSG00000073830	11	4
ENSMUSG00000066107	11	4
ENSMUSG00000073826	11	4
ENSMUSG00000078745	11	4
ENSMUSG00000073818	11	4
ENSMUSG00000073868	11	4
ENSMUSG00000073869	11	4
ENSMUSG00000078679	11	4
ENSMUSG00000073877	11	4
ENSMUSG00000073875	11	4
ENSMUSG00000073873	11	4
ENSMUSG00000073872	11	4
ENSMUSG00000078678	11	4
ENSMUSG00000073871	11	4
ENSMUSG00000078736	11	4
ENSMUSG00000066201	11	4
ENSMUSG00000078070	11	4
ENSMUSG00000070618	11	4
ENSMUSG00000070617	11	4
ENSMUSG00000072143	11	4
ENSMUSG00000078498	11	4
ENSMUSG00000079860	11	4
ENSMUSG00000079858	11	4
ENSMUSG00000079855	11	4
ENSMUSG00000079854	11	4
ENSMUSG00000078510	11	4
ENSMUSG00000078367	11	4
ENSMUSG00000078366	11	4
ENSMUSG00000078069	11	4
ENSMUSG00000070917	11	4
ENSMUSG00000080154	11	4
ENSMUSG00000078160	11	4
ENSMUSG00000078238	11	4
ENSMUSG00000055406	11	4
ENSMUSG00000079980	11	4
ENSMUSG00000079976	11	4
ENSMUSG00000078362	11	4
ENSMUSG00000078513	11	4
ENSMUSG00000078663	11	4
ENSMUSG00000078509	11	4
ENSMUSG00000078662	11	4
ENSMUSG00000078642	11	4
ENSMUSG00000060989	11	4
ENSMUSG00000078576	11	4
ENSMUSG00000078575	11	4
ENSMUSG00000078660	11	4
ENSMUSG00000073819	11	4
ENSMUSG00000061396	11	4
ENSMUSG00000074425	11	3
ENSMUSG00000064315	11	3
ENSMUSG00000079953	11	3
ENSMUSG00000078684	11	3
ENSMUSG00000049230	11	3
ENSMUSG00000078682	11	3
ENSMUSG00000079951	11	3
ENSMUSG00000080005	11	3
ENSMUSG00000080006	11	3
ENSMUSG00000057829	11	3
ENSMUSG00000049231	11	3
ENSMUSG00000080014	11	3
ENSMUSG00000079948	11	3
ENSMUSG00000070490	11	3
ENSMUSG00000080009	11	3
ENSMUSG00000074445	11	3
ENSMUSG00000078162	11	3
ENSMUSG00000048916	11	3
ENSMUSG00000060899	11	3
ENSMUSG00000074621	11	3
ENSMUSG00000068999	11	3
ENSMUSG00000072381	11	3
ENSMUSG00000078175	11	3
ENSMUSG00000078691	11	3
ENSMUSG00000042165	11	3
ENSMUSG00000068893	11	3
ENSMUSG00000080142	11	3
ENSMUSG00000080170	11	3
ENSMUSG00000078665	11	3
ENSMUSG00000059776	11	3
ENSMUSG00000080138	11	3
ENSMUSG00000079988	11	2
ENSMUSG00000074787	11	2
ENSMUSG00000079987	11	2
ENSMUSG00000080223	11	2
ENSMUSG00000079006	11	2
ENSMUSG00000075006	11	2
ENSMUSG00000080114	11	2
ENSMUSG00000078891	11	2
ENSMUSG00000079005	11	2
ENSMUSG00000079250	11	2
ENSMUSG00000060741	11	2
ENSMUSG00000075238	11	2
ENSMUSG00000079248	11	2
ENSMUSG00000079256	11	2
ENSMUSG00000079496	11	2
ENSMUSG00000075237	11	2
ENSMUSG00000079238	11	2
ENSMUSG00000067352	11	2
ENSMUSG00000079870	11	2
ENSMUSG00000079249	11	2
ENSMUSG00000047965	11	2
ENSMUSG00000079871	11	2
ENSMUSG00000064193	11	2
ENSMUSG00000079247	11	2
ENSMUSG00000063754	11	19
ENSMUSG00000067351	11	19
ENSMUSG00000057605	11	19
ENSMUSG00000080260	11	19
ENSMUSG00000078106	11	19
ENSMUSG00000058927	11	19
ENSMUSG00000079344	11	19
ENSMUSG00000058607	11	19
ENSMUSG00000079935	11	19
ENSMUSG00000063324	11	19
ENSMUSG00000079937	11	19
ENSMUSG00000037603	11	19
ENSMUSG00000062742	11	18
ENSMUSG00000069439	11	18
ENSMUSG00000061684	11	18
ENSMUSG00000056849	11	18
ENSMUSG00000055795	11	18
ENSMUSG00000069324	11	18
ENSMUSG00000062962	11	18
ENSMUSG00000069379	11	18
ENSMUSG00000043223	11	18
ENSMUSG00000072528	11	18
ENSMUSG00000073524	11	18
ENSMUSG00000073525	11	18
ENSMUSG00000079943	11	18
ENSMUSG00000073526	11	18
ENSMUSG00000062196	11	18
ENSMUSG00000079968	11	18
ENSMUSG00000073521	11	18
ENSMUSG00000079962	11	18
ENSMUSG00000079965	11	18
ENSMUSG00000079964	11	18
ENSMUSG00000079945	11	18
ENSMUSG00000073572	11	18
ENSMUSG00000080309	11	17
ENSMUSG00000080312	11	17
ENSMUSG00000073403	11	17
ENSMUSG00000073406	11	17
ENSMUSG00000073455	11	17
ENSMUSG00000080311	11	17
ENSMUSG00000080310	11	17
ENSMUSG00000080313	11	17
ENSMUSG00000080314	11	17
ENSMUSG00000073366	11	17
ENSMUSG00000058176	11	17
ENSMUSG00000058640	11	17
ENSMUSG00000079414	11	17
ENSMUSG00000079899	11	17
ENSMUSG00000062365	11	17
ENSMUSG00000036648	11	17
ENSMUSG00000068604	11	17
ENSMUSG00000062472	11	17
ENSMUSG00000079983	11	17
ENSMUSG00000043346	11	17
ENSMUSG00000079902	11	17
ENSMUSG00000044645	11	17
ENSMUSG00000079981	11	17
ENSMUSG00000079984	11	17
ENSMUSG00000044538	11	17
ENSMUSG00000079905	11	17
ENSMUSG00000079903	11	17
ENSMUSG00000079492	11	17
ENSMUSG00000071273	11	17
ENSMUSG00000073980	11	17
ENSMUSG00000079729	11	17
ENSMUSG00000067575	11	17
ENSMUSG00000071052	11	17
ENSMUSG00000079718	11	17
ENSMUSG00000061242	11	17
ENSMUSG00000035868	11	17
ENSMUSG00000052469	11	17
ENSMUSG00000056875	11	17
ENSMUSG00000079735	11	17
ENSMUSG00000079734	11	17
ENSMUSG00000079712	11	17
ENSMUSG00000079733	11	17
ENSMUSG00000071077	11	17
ENSMUSG00000079732	11	17
ENSMUSG00000079731	11	17
ENSMUSG00000079730	11	17
ENSMUSG00000059912	11	17
ENSMUSG00000066983	11	17
ENSMUSG00000079912	11	16
ENSMUSG00000071671	11	16
ENSMUSG00000060811	11	16
ENSMUSG00000079585	11	16
ENSMUSG00000079535	11	16
ENSMUSG00000052192	11	16
ENSMUSG00000079978	11	16
ENSMUSG00000071475	11	16
ENSMUSG00000068599	11	16
ENSMUSG00000068674	11	16
ENSMUSG00000078097	11	16
ENSMUSG00000078093	11	16
ENSMUSG00000080081	11	15
ENSMUSG00000072426	11	15
ENSMUSG00000080208	11	15
ENSMUSG00000078858	11	15
ENSMUSG00000050978	11	15
ENSMUSG00000061848	11	15
ENSMUSG00000046162	11	15
ENSMUSG00000072489	11	15
ENSMUSG00000080198	11	15
ENSMUSG00000025922	11	15
ENSMUSG00000068348	11	15
ENSMUSG00000078289	11	15
ENSMUSG00000070713	11	15
ENSMUSG00000078300	11	15
ENSMUSG00000080206	11	15
ENSMUSG00000061490	11	15
ENSMUSG00000058518	11	14
ENSMUSG00000079273	11	14
ENSMUSG00000052790	11	14
ENSMUSG00000058430	11	14
ENSMUSG00000061510	11	14
ENSMUSG00000021927	11	14
ENSMUSG00000078126	11	14
ENSMUSG00000057445	11	14
ENSMUSG00000075245	11	14
ENSMUSG00000075515	11	14
ENSMUSG00000021867	11	14
ENSMUSG00000058581	11	14
ENSMUSG00000021741	11	14
ENSMUSG00000059835	11	14
ENSMUSG00000059827	11	14
ENSMUSG00000072674	11	14
ENSMUSG00000079410	11	14
ENSMUSG00000079329	11	14
ENSMUSG00000079406	11	14
ENSMUSG00000079405	11	14
ENSMUSG00000079404	11	14
ENSMUSG00000079403	11	14
ENSMUSG00000079400	11	14
ENSMUSG00000072728	11	14
ENSMUSG00000049235	11	14
ENSMUSG00000072676	11	14
ENSMUSG00000079266	11	14
ENSMUSG00000079267	11	14
ENSMUSG00000079270	11	14
ENSMUSG00000072714	11	14
ENSMUSG00000079272	11	14
ENSMUSG00000072735	11	14
ENSMUSG00000072741	11	14
ENSMUSG00000072742	11	14
ENSMUSG00000072744	11	14
ENSMUSG00000079379	11	14
ENSMUSG00000079399	11	14
ENSMUSG00000079398	11	14
ENSMUSG00000079377	11	14
ENSMUSG00000079376	11	14
ENSMUSG00000079375	11	14
ENSMUSG00000079372	11	14
ENSMUSG00000080236	11	14
ENSMUSG00000079368	11	14
ENSMUSG00000080241	11	14
ENSMUSG00000080248	11	14
ENSMUSG00000079365	11	14
ENSMUSG00000080249	11	14
ENSMUSG00000079380	11	14
ENSMUSG00000079397	11	14
ENSMUSG00000079396	11	14
ENSMUSG00000079394	11	14
ENSMUSG00000079392	11	14
ENSMUSG00000079391	11	14
ENSMUSG00000079390	11	14
ENSMUSG00000079389	11	14
ENSMUSG00000079386	11	14
ENSMUSG00000079385	11	14
ENSMUSG00000079383	11	14
ENSMUSG00000079360	11	14
ENSMUSG00000072548	11	14
ENSMUSG00000071243	11	14
ENSMUSG00000071244	11	14
ENSMUSG00000072585	11	14
ENSMUSG00000071576	11	14
ENSMUSG00000068777	11	14
ENSMUSG00000072574	11	14
ENSMUSG00000079925	11	14
ENSMUSG00000079926	11	14
ENSMUSG00000071616	11	14
ENSMUSG00000071613	11	14
ENSMUSG00000072602	11	14
ENSMUSG00000043248	11	14
ENSMUSG00000072610	11	14
ENSMUSG00000072609	11	14
ENSMUSG00000079340	11	14
ENSMUSG00000072607	11	14
ENSMUSG00000079998	11	14
ENSMUSG00000072608	11	14
ENSMUSG00000079265	11	14
ENSMUSG00000080074	11	13
ENSMUSG00000071292	11	13
ENSMUSG00000063162	11	13
ENSMUSG00000079920	11	13
ENSMUSG00000060209	11	13
ENSMUSG00000071466	11	13
ENSMUSG00000071452	11	13
ENSMUSG00000078311	11	13
ENSMUSG00000079944	11	13
ENSMUSG00000078312	11	13
ENSMUSG00000062461	11	13
ENSMUSG00000074660	11	13
ENSMUSG00000074843	11	13
ENSMUSG00000047061	11	13
ENSMUSG00000055763	11	13
ENSMUSG00000056199	11	13
ENSMUSG00000069196	11	13
ENSMUSG00000074824	11	13
ENSMUSG00000074826	11	13
ENSMUSG00000052909	11	13
ENSMUSG00000074847	11	13
ENSMUSG00000051723	11	13
ENSMUSG00000080213	11	13
ENSMUSG00000080076	11	13
ENSMUSG00000080196	11	13
ENSMUSG00000078959	11	13
ENSMUSG00000066714	11	13
ENSMUSG00000080193	11	13
ENSMUSG00000047643	11	13
ENSMUSG00000061988	11	13
ENSMUSG00000080075	11	13
ENSMUSG00000078997	11	13
ENSMUSG00000063180	11	13
ENSMUSG00000078996	11	13
ENSMUSG00000075109	11	13
ENSMUSG00000078999	11	13
ENSMUSG00000057707	11	13
ENSMUSG00000062382	11	13
ENSMUSG00000079064	11	13
ENSMUSG00000072910	11	12
ENSMUSG00000079167	11	12
ENSMUSG00000066569	11	12
ENSMUSG00000079166	11	12
ENSMUSG00000080212	11	12
ENSMUSG00000072909	11	12
ENSMUSG00000073185	11	12
ENSMUSG00000078370	11	12
ENSMUSG00000072907	11	12
ENSMUSG00000078375	11	12
ENSMUSG00000073194	11	12
ENSMUSG00000078377	11	12
ENSMUSG00000079153	11	12
ENSMUSG00000078374	11	12
ENSMUSG00000079034	11	12
ENSMUSG00000073083	11	12
ENSMUSG00000073079	11	12
ENSMUSG00000080205	11	12
ENSMUSG00000071126	11	12
ENSMUSG00000079158	11	12
ENSMUSG00000079159	11	12
ENSMUSG00000080210	11	12
ENSMUSG00000066489	11	12
ENSMUSG00000079155	11	12
ENSMUSG00000080079	11	12
ENSMUSG00000079028	11	12
ENSMUSG00000066389	11	12
ENSMUSG00000079029	11	12
ENSMUSG00000080078	11	12
ENSMUSG00000079030	11	12
ENSMUSG00000080211	11	12
ENSMUSG00000072255	11	12
ENSMUSG00000080209	11	12
ENSMUSG00000080187	11	12
ENSMUSG00000073169	11	12
ENSMUSG00000071329	11	12
ENSMUSG00000073160	11	12
ENSMUSG00000073159	11	12
ENSMUSG00000079963	11	12
ENSMUSG00000073157	11	12
ENSMUSG00000053189	11	12
ENSMUSG00000073166	11	12
ENSMUSG00000050974	11	12
ENSMUSG00000073183	11	12
ENSMUSG00000078991	11	12
ENSMUSG00000060566	11	12
ENSMUSG00000062582	11	12
ENSMUSG00000069893	11	11
ENSMUSG00000078965	11	11
ENSMUSG00000050667	11	11
ENSMUSG00000079876	11	11
ENSMUSG00000044639	11	11
ENSMUSG00000078151	11	11
ENSMUSG00000080189	11	11
ENSMUSG00000078154	11	11
ENSMUSG00000024205	11	11
ENSMUSG00000032889	11	11
ENSMUSG00000078693	11	11
ENSMUSG00000078270	11	11
ENSMUSG00000060925	11	11
ENSMUSG00000079915	11	11
ENSMUSG00000079916	11	11
ENSMUSG00000072902	11	11
ENSMUSG00000078264	11	11
ENSMUSG00000078705	11	11
ENSMUSG00000078488	11	10
ENSMUSG00000074859	11	10
ENSMUSG00000074856	11	10
ENSMUSG00000064317	11	10
ENSMUSG00000059814	11	10
ENSMUSG00000056219	11	10
ENSMUSG00000074780	11	10
ENSMUSG00000078109	11	10
ENSMUSG00000061488	11	10
ENSMUSG00000078107	11	10
ENSMUSG00000075295	11	10
ENSMUSG00000074854	11	10
ENSMUSG00000074857	11	10
ENSMUSG00000045048	11	10
ENSMUSG00000064208	11	10
ENSMUSG00000071303	11	10
ENSMUSG00000078434	11	10
ENSMUSG00000069712	11	10
ENSMUSG00000062918	11	10
ENSMUSG00000074858	11	10
ENSMUSG00000079938	11	10
ENSMUSG00000079886	11	10
ENSMUSG00000079929	11	10
ENSMUSG00000056877	11	10
ENSMUSG00000079928	11	10
ENSMUSG00000063953	11	10
ENSMUSG00000062279	11	10
ENSMUSG00000071151	11	10
ENSMUSG00000048538	11	1
ENSMUSG00000080015	11	1
ENSMUSG00000060125	11	1
ENSMUSG00000059483	11	1
ENSMUSG00000067125	11	1
ENSMUSG00000073659	11	1
ENSMUSG00000057499	11	1
ENSMUSG00000049830	11	1
ENSMUSG00000059999	11	1
ENSMUSG00000080021	11	1
ENSMUSG00000061187	11	1
ENSMUSG00000067015	11	1
ENSMUSG00000078288	11	1
ENSMUSG00000070896	11	1
ENSMUSG00000073694	11	1
ENSMUSG00000078291	11	1
ENSMUSG00000079572	11	1
ENSMUSG00000079904	11	1
ENSMUSG00000080017	11	1
ENSMUSG00000079458	11	1
ENSMUSG00000067736	11	1
ENSMUSG00000079456	11	1
ENSMUSG00000079455	11	1
ENSMUSG00000040323	11	1
ENSMUSG00000079453	11	1
ENSMUSG00000079907	11	1
ENSMUSG00000055676	11	1
ENSMUSG00000080020	11	1
ENSMUSG00000080262	11	1
ENSMUSG00000079908	11	1
ENSMUSG00000073559	11	1
ENSMUSG00000061992	11	1
ENSMUSG00000059147	11	1
ENSMUSG00000073552	11	1
ENSMUSG00000072978	11	1
ENSMUSG00000056307	11	1
ENSMUSG00000063042	11	1
ENSMUSG00000052934	11	8
ENSMUSG00000063320	11	10
ENSMUSG00000071266	11	17
ENSMUSG00000072603	11	14
ENSMUSG00000071721	11	X
ENSMUSG00000060630	11	11
ENSMUSG00000048155	11	X
ENSMUSG00000029620	11	5
ENSMUSG00000059695	11	12
ENSMUSG00000052334	11	14
ENSMUSG00000063245	11	4
ENSMUSG00000073182	11	12
ENSMUSG00000057402	11	X
ENSMUSG00000078361	11	4
ENSMUSG00000079271	11	14
ENSMUSG00000072613	11	14
ENSMUSG00000049123	11	7
ENSMUSG00000079407	11	14
ENSMUSG00000062651	11	2
ENSMUSG00000060161	11	7
ENSMUSG00000036996	11	6
ENSMUSG00000021208	11	12
ENSMUSG00000026531	11	1
ENSMUSG00000067297	11	19
ENSMUSG00000073164	11	12
ENSMUSG00000074832	11	13
ENSMUSG00000071796	11	8
ENSMUSG00000066057	11	17
ENSMUSG00000030378	11	7
ENSMUSG00000079450	11	X
ENSMUSG00000063364	11	2
ENSMUSG00000048280	11	13
ENSMUSG00000048106	11	3
ENSMUSG00000034641	11	11
ENSMUSG00000064299	11	9
ENSMUSG00000078329	11	X
ENSMUSG00000042360	11	9
ENSMUSG00000074589	11	3
ENSMUSG00000079093	11	5
ENSMUSG00000078360	11	4
ENSMUSG00000074449	11	8
ENSMUSG00000049546	11	14
ENSMUSG00000079851	11	X
ENSMUSG00000026063	11	1
ENSMUSG00000047079	11	X
ENSMUSG00000067909	11	X
ENSMUSG00000046282	11	8
ENSMUSG00000054351	11	4
ENSMUSG00000079381	11	14
ENSMUSG00000069720	11	5
ENSMUSG00000074146	11	9
ENSMUSG00000078157	11	11
ENSMUSG00000062036	11	17
ENSMUSG00000062224	11	10
ENSMUSG00000030463	11	7
ENSMUSG00000059364	11	6
ENSMUSG00000044121	11	X
ENSMUSG00000040573	11	3
ENSMUSG00000079721	11	17
ENSMUSG00000073184	11	12
ENSMUSG00000033972	11	17
ENSMUSG00000072066	11	13
ENSMUSG00000074123	11	9
ENSMUSG00000073158	11	12
ENSMUSG00000042647	11	5
ENSMUSG00000023263	11	4
ENSMUSG00000069892	11	11
ENSMUSG00000073499	11	5
ENSMUSG00000079459	11	1
ENSMUSG00000072109	11	1
ENSMUSG00000073497	11	5
ENSMUSG00000067656	11	19
ENSMUSG00000061795	11	7
ENSMUSG00000066586	11	7
ENSMUSG00000046438	11	7
ENSMUSG00000047565	11	15
ENSMUSG00000071937	11	8
ENSMUSG00000048516	11	8
ENSMUSG00000079058	11	8
ENSMUSG00000057116	11	8
ENSMUSG00000073490	11	1
ENSMUSG00000024766	11	19
ENSMUSG00000059343	11	4
ENSMUSG00000047528	11	1
ENSMUSG00000070360	11	3
ENSMUSG00000060615	11	14
ENSMUSG00000053961	11	14
ENSMUSG00000072598	11	14
ENSMUSG00000050982	11	15
ENSMUSG00000057346	11	15
ENSMUSG00000071262	11	14
ENSMUSG00000054994	11	X
ENSMUSG00000074166	11	7
ENSMUSG00000041596	11	7
ENSMUSG00000079031	11	12
ENSMUSG00000064063	11	13
ENSMUSG00000068149	11	X
ENSMUSG00000072822	11	5
ENSMUSG00000072145	11	14
ENSMUSG00000073171	11	12
ENSMUSG00000071561	11	16
ENSMUSG00000079594	11	16
ENSMUSG00000074147	11	9
ENSMUSG00000053820	11	9
ENSMUSG00000074148	11	9
ENSMUSG00000075269	11	16
ENSMUSG00000074483	11	3
ENSMUSG00000074486	11	3
ENSMUSG00000066252	11	4
ENSMUSG00000052477	11	1
ENSMUSG00000072774	11	5
ENSMUSG00000069206	11	13
ENSMUSG00000074529	11	2
ENSMUSG00000073057	11	11
ENSMUSG00000070811	11	7
ENSMUSG00000052562	11	19
ENSMUSG00000074059	11	9
ENSMUSG00000038330	11	4
ENSMUSG00000046262	11	4
ENSMUSG00000060343	11	13
ENSMUSG00000073884	11	4
ENSMUSG00000078732	11	4
ENSMUSG00000009185	11	11
ENSMUSG00000068686	11	2
ENSMUSG00000020870	11	11
ENSMUSG00000057195	11	7
ENSMUSG00000023185	11	7
ENSMUSG00000040809	11	3
ENSMUSG00000030147	11	6
ENSMUSG00000059326	11	19
ENSMUSG00000071714	11	15
ENSMUSG00000061852	11	1
ENSMUSG00000047363	11	2
ENSMUSG00000074874	11	13
ENSMUSG00000074254	11	7
ENSMUSG00000042248	11	19
ENSMUSG00000032808	11	19
ENSMUSG00000025003	11	19
ENSMUSG00000067225	11	19
ENSMUSG00000057138	11	15
ENSMUSG00000068086	11	15
ENSMUSG00000052520	11	4
ENSMUSG00000038656	11	5
ENSMUSG00000075552	11	5
ENSMUSG00000070419	11	5
ENSMUSG00000027564	11	3
ENSMUSG00000079619	11	X
ENSMUSG00000023795	11	17
ENSMUSG00000028590	11	4
ENSMUSG00000070677	11	5
ENSMUSG00000079408	11	14
ENSMUSG00000026401	11	1
ENSMUSG00000067843	11	17
ENSMUSG00000057417	11	17
ENSMUSG00000074440	11	8
ENSMUSG00000060208	11	8
ENSMUSG00000045337	11	8
ENSMUSG00000039775	11	8
ENSMUSG00000050756	11	8
ENSMUSG00000037790	11	8
ENSMUSG00000031471	11	8
ENSMUSG00000074444	11	8
ENSMUSG00000074443	11	8
ENSMUSG00000074446	11	8
ENSMUSG00000071164	11	8
ENSMUSG00000074439	11	8
ENSMUSG00000074442	11	8
ENSMUSG00000067562	11	X
ENSMUSG00000041144	11	1
ENSMUSG00000067536	11	1
ENSMUSG00000061928	11	18
ENSMUSG00000034774	11	18
ENSMUSG00000062369	11	7
ENSMUSG00000058976	11	7
ENSMUSG00000048502	11	14
ENSMUSG00000000579	11	17
ENSMUSG00000055657	11	10
ENSMUSG00000073491	11	1
ENSMUSG00000044141	11	7
ENSMUSG00000045291	11	6
ENSMUSG00000038925	11	14
ENSMUSG00000066677	11	1
ENSMUSG00000072601	11	14
ENSMUSG00000050766	11	14
ENSMUSG00000072596	11	14
ENSMUSG00000055942	11	7
ENSMUSG00000053541	11	7
ENSMUSG00000063383	11	17
ENSMUSG00000058869	11	17
ENSMUSG00000068606	11	18
ENSMUSG00000048312	11	7
ENSMUSG00000069038	11	X
ENSMUSG00000071372	11	12
ENSMUSG00000063816	11	X
ENSMUSG00000048398	11	7
ENSMUSG00000079343	11	6
ENSMUSG00000051537	11	X
ENSMUSG00000067359	11	X
ENSMUSG00000078793	11	7
ENSMUSG00000074317	11	7
ENSMUSG00000062275	11	9
ENSMUSG00000059547	11	9
ENSMUSG00000070324	11	9
ENSMUSG00000079655	11	X
ENSMUSG00000050190	11	8
ENSMUSG00000061065	11	X
ENSMUSG00000067716	11	1
ENSMUSG00000073168	11	12
ENSMUSG00000079597	11	16
ENSMUSG00000073226	11	5
ENSMUSG00000060782	11	6
ENSMUSG00000072259	11	7
ENSMUSG00000079244	11	14
ENSMUSG00000078208	11	X
ENSMUSG00000072249	11	X
ENSMUSG00000079534	11	X
ENSMUSG00000072905	11	12
ENSMUSG00000079697	11	X
ENSMUSG00000073187	11	12
ENSMUSG00000068506	11	14
ENSMUSG00000060204	11	5
ENSMUSG00000074169	11	7
ENSMUSG00000073267	11	X
ENSMUSG00000079531	11	X
ENSMUSG00000079521	11	X
ENSMUSG00000071726	11	X
ENSMUSG00000074347	11	8
ENSMUSG00000073407	11	17
ENSMUSG00000071867	11	18
ENSMUSG00000053277	11	2
ENSMUSG00000063885	11	14
ENSMUSG00000073929	11	7
ENSMUSG00000079590	11	X
ENSMUSG00000063514	11	18
ENSMUSG00000079532	11	X
ENSMUSG00000054588	11	5
ENSMUSG00000068399	11	14
ENSMUSG00000072829	11	6
ENSMUSG00000048484	11	8
ENSMUSG00000046435	11	4
ENSMUSG00000066688	11	4
ENSMUSG00000073904	11	7
ENSMUSG00000044609	11	7
ENSMUSG00000058057	11	15
ENSMUSG00000073263	11	X
ENSMUSG00000049314	11	9
ENSMUSG00000054087	11	9
ENSMUSG00000074060	11	9
ENSMUSG00000074062	11	9
ENSMUSG00000074061	11	9
ENSMUSG00000071276	11	17
ENSMUSG00000020213	11	10
ENSMUSG00000060143	11	14
ENSMUSG00000066809	11	9
ENSMUSG00000071591	11	14
ENSMUSG00000074149	11	9
ENSMUSG00000069899	11	11
ENSMUSG00000067916	11	4
ENSMUSG00000073876	11	4
ENSMUSG00000074655	11	3
ENSMUSG00000052126	11	17
ENSMUSG00000073902	11	7
ENSMUSG00000071217	11	12
ENSMUSG00000066027	11	12
ENSMUSG00000079402	11	14
ENSMUSG00000079076	11	12
ENSMUSG00000079091	11	5
ENSMUSG00000079371	11	14
ENSMUSG00000070946	11	4
ENSMUSG00000079409	11	14
ENSMUSG00000037827	11	6
ENSMUSG00000059229	11	12
ENSMUSG00000079457	11	1
ENSMUSG00000073177	11	X
ENSMUSG00000079378	11	14
ENSMUSG00000060416	11	6
ENSMUSG00000068349	11	15
ENSMUSG00000021306	11	13
ENSMUSG00000017211	11	11
ENSMUSG00000064224	11	11
ENSMUSG00000079025	11	15
ENSMUSG00000062543	11	15
ENSMUSG00000038155	11	19
ENSMUSG00000037548	11	17
ENSMUSG00000058124	11	17
ENSMUSG00000016283	11	17
ENSMUSG00000055413	11	17
ENSMUSG00000062477	11	6
ENSMUSG00000073489	11	1
ENSMUSG00000073810	11	4
ENSMUSG00000054072	11	18
ENSMUSG00000026985	11	2
ENSMUSG00000041722	11	1
ENSMUSG00000044485	11	7
ENSMUSG00000038968	11	7
ENSMUSG00000066516	11	7
ENSMUSG00000063177	11	7
ENSMUSG00000030325	11	6
ENSMUSG00000079991	11	11
ENSMUSG00000075602	11	15
ENSMUSG00000022583	11	15
ENSMUSG00000022582	11	15
ENSMUSG00000059539	11	X
ENSMUSG00000055746	11	X
ENSMUSG00000055816	11	X
ENSMUSG00000079349	11	X
ENSMUSG00000063728	11	X
ENSMUSG00000073069	11	X
ENSMUSG00000055660	11	17
ENSMUSG00000068479	11	2
ENSMUSG00000079362	11	5
ENSMUSG00000050650	11	7
ENSMUSG00000054040	11	7
ENSMUSG00000078698	11	7
ENSMUSG00000050425	11	7
ENSMUSG00000070550	11	7
ENSMUSG00000070551	11	7
ENSMUSG00000024675	11	19
ENSMUSG00000078295	11	1
ENSMUSG00000060680	11	14
ENSMUSG00000078942	11	13
ENSMUSG00000040575	11	11
ENSMUSG00000032999	11	13
ENSMUSG00000054102	11	7
ENSMUSG00000054310	11	7
ENSMUSG00000074372	11	7
ENSMUSG00000066772	11	7
ENSMUSG00000067684	11	X
ENSMUSG00000057168	11	11
ENSMUSG00000075214	11	2
ENSMUSG00000061704	11	2
ENSMUSG00000075185	11	2
ENSMUSG00000060742	11	2
ENSMUSG00000079239	11	2
ENSMUSG00000075177	11	2
ENSMUSG00000075176	11	2
ENSMUSG00000073397	11	17
ENSMUSG00000070856	11	2
ENSMUSG00000070854	11	2
ENSMUSG00000062272	11	2
ENSMUSG00000061875	11	2
ENSMUSG00000075141	11	2
ENSMUSG00000075135	11	2
ENSMUSG00000059023	11	2
ENSMUSG00000057447	11	2
ENSMUSG00000075100	11	2
ENSMUSG00000074963	11	2
ENSMUSG00000063377	11	2
ENSMUSG00000068641	11	2
ENSMUSG00000074946	11	2
ENSMUSG00000073768	11	4
ENSMUSG00000073769	11	4
ENSMUSG00000060170	11	11
ENSMUSG00000062204	11	11
ENSMUSG00000048378	11	11
ENSMUSG00000070310	11	9
ENSMUSG00000062199	11	19
ENSMUSG00000062195	11	19
ENSMUSG00000051156	11	19
ENSMUSG00000075064	11	2
ENSMUSG00000050158	11	16
ENSMUSG00000069816	11	11
ENSMUSG00000049708	11	9
ENSMUSG00000059319	11	7
ENSMUSG00000057540	11	7
ENSMUSG00000075387	11	2
ENSMUSG00000072312	11	7
ENSMUSG00000058014	11	7
ENSMUSG00000073959	11	7
ENSMUSG00000078080	11	7
ENSMUSG00000073938	11	7
ENSMUSG00000062172	11	7
ENSMUSG00000064223	11	7
ENSMUSG00000051591	11	7
ENSMUSG00000073901	11	7
ENSMUSG00000067047	11	5
ENSMUSG00000060108	11	14
ENSMUSG00000062726	11	9
ENSMUSG00000063842	11	9
ENSMUSG00000064333	11	9
ENSMUSG00000060905	11	9
ENSMUSG00000071216	11	12
ENSMUSG00000028359	11	4
ENSMUSG00000072925	11	X
ENSMUSG00000069297	11	13
ENSMUSG00000069288	11	13
ENSMUSG00000071491	11	13
ENSMUSG00000047889	11	13
ENSMUSG00000048852	11	11
ENSMUSG00000073764	11	4
ENSMUSG00000066031	11	4
ENSMUSG00000059218	11	4
ENSMUSG00000079859	11	4
ENSMUSG00000079857	11	4
ENSMUSG00000079856	11	4
ENSMUSG00000078222	11	X
ENSMUSG00000078341	11	X
ENSMUSG00000067360	11	X
ENSMUSG00000073724	11	4
ENSMUSG00000036749	11	4
ENSMUSG00000079092	11	13
ENSMUSG00000056457	11	13
ENSMUSG00000055360	11	13
ENSMUSG00000062737	11	13
ENSMUSG00000060738	11	13
ENSMUSG00000052262	11	6
ENSMUSG00000004540	11	7
ENSMUSG00000003505	11	7
ENSMUSG00000063305	11	7
ENSMUSG00000070796	11	7
ENSMUSG00000044903	11	7
ENSMUSG00000074359	11	7
ENSMUSG00000030373	11	7
ENSMUSG00000043263	11	1
ENSMUSG00000060244	11	1
ENSMUSG00000067919	11	4
ENSMUSG00000051827	11	X
ENSMUSG00000079638	11	X
ENSMUSG00000079637	11	X
ENSMUSG00000079634	11	X
ENSMUSG00000063709	11	X
ENSMUSG00000079632	11	X
ENSMUSG00000079629	11	X
ENSMUSG00000059626	11	X
ENSMUSG00000079636	11	X
ENSMUSG00000079631	11	X
ENSMUSG00000079639	11	X
ENSMUSG00000079635	11	X
ENSMUSG00000079633	11	X
ENSMUSG00000071770	11	X
ENSMUSG00000079630	11	X
ENSMUSG00000006200	11	X
ENSMUSG00000073469	11	17
ENSMUSG00000068969	11	3
ENSMUSG00000058838	11	9
ENSMUSG00000073471	11	17
ENSMUSG00000066366	11	12
ENSMUSG00000071178	11	12
ENSMUSG00000079015	11	12
ENSMUSG00000071177	11	12
ENSMUSG00000066363	11	12
ENSMUSG00000041481	11	12
ENSMUSG00000041449	11	12
ENSMUSG00000079012	11	12
ENSMUSG00000073602	11	1
ENSMUSG00000054266	11	13
ENSMUSG00000062342	11	13
ENSMUSG00000038327	11	13
ENSMUSG00000040749	11	X
ENSMUSG00000057977	11	4
ENSMUSG00000034359	11	4
ENSMUSG00000078598	11	4
ENSMUSG00000078599	11	4
ENSMUSG00000025986	11	1
ENSMUSG00000018986	11	11
ENSMUSG00000072157	11	X
ENSMUSG00000063163	11	16
ENSMUSG00000067855	11	5
ENSMUSG00000048703	11	5
ENSMUSG00000073208	11	5
ENSMUSG00000035371	11	X
ENSMUSG00000079705	11	X
ENSMUSG00000023165	11	X
ENSMUSG00000079701	11	X
ENSMUSG00000079702	11	X
ENSMUSG00000079703	11	X
ENSMUSG00000068218	11	X
ENSMUSG00000009588	11	11
ENSMUSG00000059657	11	16
ENSMUSG00000071640	11	19
ENSMUSG00000033450	11	17
ENSMUSG00000066359	11	12
ENSMUSG00000060863	11	12
ENSMUSG00000000701	11	12
ENSMUSG00000071138	11	8
ENSMUSG00000061283	11	X
ENSMUSG00000078922	11	11
ENSMUSG00000078921	11	11
ENSMUSG00000062705	11	13
ENSMUSG00000078368	11	12
ENSMUSG00000057592	11	6
ENSMUSG00000060816	11	6
ENSMUSG00000062546	11	6
ENSMUSG00000047203	11	6
ENSMUSG00000057697	11	6
ENSMUSG00000057612	11	6
ENSMUSG00000063974	11	6
ENSMUSG00000060699	11	6
ENSMUSG00000068425	11	6
ENSMUSG00000059375	11	6
ENSMUSG00000063812	11	6
ENSMUSG00000057981	11	6
ENSMUSG00000068474	11	6
ENSMUSG00000061481	11	6
ENSMUSG00000071428	11	6
ENSMUSG00000068475	11	6
ENSMUSG00000057144	11	6
ENSMUSG00000058631	11	7
ENSMUSG00000074401	11	7
ENSMUSG00000058399	11	7
ENSMUSG00000057513	11	7
ENSMUSG00000062598	11	7
ENSMUSG00000074309	11	7
ENSMUSG00000066723	11	7
ENSMUSG00000061127	11	7
ENSMUSG00000046924	11	7
ENSMUSG00000060420	11	7
ENSMUSG00000057946	11	7
ENSMUSG00000074333	11	7
ENSMUSG00000074289	11	7
ENSMUSG00000074402	11	7
ENSMUSG00000078808	11	7
ENSMUSG00000062483	11	7
ENSMUSG00000035523	11	7
ENSMUSG00000043066	11	7
ENSMUSG00000047031	11	7
ENSMUSG00000057203	11	17
ENSMUSG00000054142	11	17
ENSMUSG00000051687	11	7
ENSMUSG00000069289	11	13
ENSMUSG00000061022	11	13
ENSMUSG00000069299	11	13
ENSMUSG00000071490	11	13
ENSMUSG00000063998	11	13
ENSMUSG00000069294	11	13
ENSMUSG00000069291	11	13
ENSMUSG00000061829	11	13
ENSMUSG00000060024	11	13
ENSMUSG00000071495	11	13
ENSMUSG00000064243	11	13
ENSMUSG00000071493	11	13
ENSMUSG00000057799	11	13
ENSMUSG00000056882	11	13
ENSMUSG00000069293	11	13
ENSMUSG00000069290	11	13
ENSMUSG00000063269	11	13
ENSMUSG00000049669	11	13
ENSMUSG00000046932	11	13
ENSMUSG00000056910	11	17
ENSMUSG00000073445	11	17
ENSMUSG00000073444	11	17
ENSMUSG00000072049	11	X
ENSMUSG00000072779	11	6
ENSMUSG00000030141	11	6
ENSMUSG00000070849	11	7
ENSMUSG00000066828	11	7
ENSMUSG00000070844	11	7
ENSMUSG00000078802	11	7
ENSMUSG00000072241	11	7
ENSMUSG00000062200	11	3
ENSMUSG00000055515	11	10
ENSMUSG00000070601	11	10
ENSMUSG00000000606	11	14
ENSMUSG00000070448	11	14
ENSMUSG00000074834	11	13
ENSMUSG00000070621	11	7
ENSMUSG00000035560	11	12
ENSMUSG00000054626	11	X
ENSMUSG00000073125	11	X
ENSMUSG00000058147	11	X
ENSMUSG00000067768	11	X
ENSMUSG00000058328	11	X
ENSMUSG00000067764	11	X
ENSMUSG00000063935	11	5
ENSMUSG00000049576	11	10
ENSMUSG00000074283	11	7
ENSMUSG00000068962	11	7
ENSMUSG00000030446	11	13
ENSMUSG00000058906	11	8
ENSMUSG00000021514	11	13
ENSMUSG00000008686	11	17
ENSMUSG00000078994	11	13
ENSMUSG00000051037	11	13
ENSMUSG00000057982	11	9
ENSMUSG00000074608	11	7
ENSMUSG00000070828	11	7
ENSMUSG00000037381	10	X
ENSMUSG00000078327	10	X
ENSMUSG00000080288	10	X
ENSMUSG00000078210	10	X
ENSMUSG00000080070	10	X
ENSMUSG00000043661	10	X
ENSMUSG00000078206	10	X
ENSMUSG00000080024	10	X
ENSMUSG00000080037	10	X
ENSMUSG00000080044	10	X
ENSMUSG00000080068	10	X
ENSMUSG00000062226	10	X
ENSMUSG00000072931	10	X
ENSMUSG00000079352	10	X
ENSMUSG00000079432	10	X
ENSMUSG00000079464	10	X
ENSMUSG00000066463	10	9
ENSMUSG00000074029	10	9
ENSMUSG00000079530	10	9
ENSMUSG00000066443	10	9
ENSMUSG00000079245	10	9
ENSMUSG00000074263	10	9
ENSMUSG00000074239	10	9
ENSMUSG00000051562	10	9
ENSMUSG00000079556	10	9
ENSMUSG00000074409	10	9
ENSMUSG00000055051	10	9
ENSMUSG00000079231	10	9
ENSMUSG00000078306	10	9
ENSMUSG00000074039	10	9
ENSMUSG00000066903	10	9
ENSMUSG00000079486	10	9
ENSMUSG00000062388	10	9
ENSMUSG00000079113	10	8
ENSMUSG00000074294	10	8
ENSMUSG00000079045	10	8
ENSMUSG00000080221	10	8
ENSMUSG00000074436	10	8
ENSMUSG00000080063	10	8
ENSMUSG00000074215	10	8
ENSMUSG00000079114	10	8
ENSMUSG00000069962	10	8
ENSMUSG00000070847	10	7
ENSMUSG00000070778	10	7
ENSMUSG00000066125	10	7
ENSMUSG00000058661	10	7
ENSMUSG00000078814	10	7
ENSMUSG00000066101	10	7
ENSMUSG00000073786	10	7
ENSMUSG00000070458	10	7
ENSMUSG00000074377	10	7
ENSMUSG00000078788	10	7
ENSMUSG00000078616	10	7
ENSMUSG00000080144	10	7
ENSMUSG00000078087	10	7
ENSMUSG00000080176	10	7
ENSMUSG00000078711	10	7
ENSMUSG00000078628	10	7
ENSMUSG00000074107	10	7
ENSMUSG00000074143	10	7
ENSMUSG00000080155	10	7
ENSMUSG00000078646	10	7
ENSMUSG00000078752	10	7
ENSMUSG00000074297	10	7
ENSMUSG00000079868	10	7
ENSMUSG00000062073	10	7
ENSMUSG00000055621	10	7
ENSMUSG00000078753	10	7
ENSMUSG00000080091	10	7
ENSMUSG00000080094	10	7
ENSMUSG00000078737	10	7
ENSMUSG00000071204	10	6
ENSMUSG00000056771	10	6
ENSMUSG00000068476	10	6
ENSMUSG00000059659	10	6
ENSMUSG00000072950	10	6
ENSMUSG00000079299	10	6
ENSMUSG00000049249	10	6
ENSMUSG00000079282	10	6
ENSMUSG00000079495	10	6
ENSMUSG00000079940	10	6
ENSMUSG00000079281	10	6
ENSMUSG00000072697	10	6
ENSMUSG00000079279	10	6
ENSMUSG00000072778	10	6
ENSMUSG00000079264	10	6
ENSMUSG00000072780	10	6
ENSMUSG00000079544	10	6
ENSMUSG00000071517	10	6
ENSMUSG00000060687	10	6
ENSMUSG00000079276	10	6
ENSMUSG00000079275	10	6
ENSMUSG00000079960	10	6
ENSMUSG00000079643	10	5
ENSMUSG00000059244	10	5
ENSMUSG00000072817	10	5
ENSMUSG00000067356	10	5
ENSMUSG00000074011	10	5
ENSMUSG00000073116	10	5
ENSMUSG00000073117	10	5
ENSMUSG00000072823	10	5
ENSMUSG00000072824	10	5
ENSMUSG00000072820	10	5
ENSMUSG00000079416	10	5
ENSMUSG00000070940	10	5
ENSMUSG00000059645	10	5
ENSMUSG00000074007	10	5
ENSMUSG00000079424	10	5
ENSMUSG00000067010	10	5
ENSMUSG00000074009	10	5
ENSMUSG00000078186	10	5
ENSMUSG00000068017	10	5
ENSMUSG00000038165	10	5
ENSMUSG00000080251	10	5
ENSMUSG00000073498	10	5
ENSMUSG00000079163	10	5
ENSMUSG00000073500	10	5
ENSMUSG00000079995	10	5
ENSMUSG00000067700	10	5
ENSMUSG00000080250	10	5
ENSMUSG00000067698	10	5
ENSMUSG00000067582	10	5
ENSMUSG00000079156	10	5
ENSMUSG00000037028	10	4
ENSMUSG00000052098	10	4
ENSMUSG00000058186	10	4
ENSMUSG00000078688	10	4
ENSMUSG00000078687	10	4
ENSMUSG00000078675	10	4
ENSMUSG00000078497	10	4
ENSMUSG00000078673	10	4
ENSMUSG00000073760	10	4
ENSMUSG00000078503	10	4
ENSMUSG00000078495	10	4
ENSMUSG00000073765	10	4
ENSMUSG00000062518	10	4
ENSMUSG00000078511	10	4
ENSMUSG00000078519	10	4
ENSMUSG00000073842	10	4
ENSMUSG00000073834	10	4
ENSMUSG00000066063	10	4
ENSMUSG00000073682	10	4
ENSMUSG00000078631	10	4
ENSMUSG00000079923	10	4
ENSMUSG00000078626	10	4
ENSMUSG00000078625	10	4
ENSMUSG00000070890	10	4
ENSMUSG00000056300	10	4
ENSMUSG00000078623	10	4
ENSMUSG00000073673	10	4
ENSMUSG00000078750	10	3
ENSMUSG00000066035	10	3
ENSMUSG00000078751	10	3
ENSMUSG00000078781	10	3
ENSMUSG00000064290	10	3
ENSMUSG00000069125	10	3
ENSMUSG00000074399	10	3
ENSMUSG00000074429	10	3
ENSMUSG00000059676	10	3
ENSMUSG00000043897	10	3
ENSMUSG00000080011	10	3
ENSMUSG00000080003	10	3
ENSMUSG00000080002	10	3
ENSMUSG00000078592	10	3
ENSMUSG00000078604	10	3
ENSMUSG00000068924	10	3
ENSMUSG00000074424	10	3
ENSMUSG00000074428	10	3
ENSMUSG00000080012	10	3
ENSMUSG00000079949	10	3
ENSMUSG00000074598	10	3
ENSMUSG00000079950	10	3
ENSMUSG00000079952	10	3
ENSMUSG00000078655	10	3
ENSMUSG00000080168	10	3
ENSMUSG00000079863	10	2
ENSMUSG00000074555	10	2
ENSMUSG00000079027	10	2
ENSMUSG00000069875	10	2
ENSMUSG00000078203	10	2
ENSMUSG00000079172	10	2
ENSMUSG00000074739	10	2
ENSMUSG00000079171	10	2
ENSMUSG00000079169	10	2
ENSMUSG00000075279	10	2
ENSMUSG00000078896	10	2
ENSMUSG00000078928	10	2
ENSMUSG00000074518	10	2
ENSMUSG00000075547	10	2
ENSMUSG00000080247	10	2
ENSMUSG00000079601	10	2
ENSMUSG00000078196	10	2
ENSMUSG00000078091	10	2
ENSMUSG00000074816	10	2
ENSMUSG00000052368	10	2
ENSMUSG00000069188	10	2
ENSMUSG00000074777	10	19
ENSMUSG00000066530	10	19
ENSMUSG00000079449	10	19
ENSMUSG00000024655	10	19
ENSMUSG00000067555	10	19
ENSMUSG00000067482	10	19
ENSMUSG00000080259	10	19
ENSMUSG00000078240	10	18
ENSMUSG00000073519	10	18
ENSMUSG00000024571	10	18
ENSMUSG00000072377	10	17
ENSMUSG00000072211	10	17
ENSMUSG00000073395	10	17
ENSMUSG00000066918	10	17
ENSMUSG00000067929	10	17
ENSMUSG00000067203	10	17
ENSMUSG00000073459	10	17
ENSMUSG00000073464	10	17
ENSMUSG00000073472	10	17
ENSMUSG00000060417	10	17
ENSMUSG00000079900	10	17
ENSMUSG00000049927	10	17
ENSMUSG00000079982	10	17
ENSMUSG00000002791	10	17
ENSMUSG00000080307	10	17
ENSMUSG00000078225	10	17
ENSMUSG00000079538	10	17
ENSMUSG00000079713	10	17
ENSMUSG00000080308	10	17
ENSMUSG00000079309	10	17
ENSMUSG00000079898	10	17
ENSMUSG00000079901	10	17
ENSMUSG00000075403	10	16
ENSMUSG00000045504	10	16
ENSMUSG00000059150	10	16
ENSMUSG00000080319	10	16
ENSMUSG00000059113	10	16
ENSMUSG00000068324	10	16
ENSMUSG00000054905	10	16
ENSMUSG00000068487	10	16
ENSMUSG00000060956	10	16
ENSMUSG00000062197	10	16
ENSMUSG00000062813	10	16
ENSMUSG00000068579	10	15
ENSMUSG00000071813	10	15
ENSMUSG00000075541	10	15
ENSMUSG00000067663	10	15
ENSMUSG00000080082	10	15
ENSMUSG00000078297	10	15
ENSMUSG00000078976	10	15
ENSMUSG00000078930	10	15
ENSMUSG00000078909	10	15
ENSMUSG00000079269	10	14
ENSMUSG00000068623	10	14
ENSMUSG00000079364	10	14
ENSMUSG00000068776	10	14
ENSMUSG00000079354	10	14
ENSMUSG00000080222	10	14
ENSMUSG00000079241	10	14
ENSMUSG00000079373	10	14
ENSMUSG00000078128	10	14
ENSMUSG00000079150	10	14
ENSMUSG00000078125	10	14
ENSMUSG00000071588	10	14
ENSMUSG00000056772	10	14
ENSMUSG00000062237	10	14
ENSMUSG00000063277	10	14
ENSMUSG00000079236	10	14
ENSMUSG00000062093	10	14
ENSMUSG00000079369	10	14
ENSMUSG00000072749	10	14
ENSMUSG00000072589	10	14
ENSMUSG00000072606	10	14
ENSMUSG00000072729	10	14
ENSMUSG00000057913	10	14
ENSMUSG00000072736	10	14
ENSMUSG00000072740	10	14
ENSMUSG00000072739	10	14
ENSMUSG00000072738	10	14
ENSMUSG00000058570	10	14
ENSMUSG00000072723	10	14
ENSMUSG00000058745	10	14
ENSMUSG00000072497	10	14
ENSMUSG00000072672	10	14
ENSMUSG00000072616	10	14
ENSMUSG00000079370	10	14
ENSMUSG00000072605	10	14
ENSMUSG00000078917	10	13
ENSMUSG00000060404	10	13
ENSMUSG00000074668	10	13
ENSMUSG00000047818	10	13
ENSMUSG00000074638	10	13
ENSMUSG00000079917	10	13
ENSMUSG00000079106	10	13
ENSMUSG00000078141	10	13
ENSMUSG00000079918	10	13
ENSMUSG00000074700	10	13
ENSMUSG00000080207	10	13
ENSMUSG00000078943	10	13
ENSMUSG00000079921	10	13
ENSMUSG00000069236	10	13
ENSMUSG00000074901	10	13
ENSMUSG00000074973	10	13
ENSMUSG00000071137	10	12
ENSMUSG00000073198	10	12
ENSMUSG00000057610	10	12
ENSMUSG00000071133	10	12
ENSMUSG00000079013	10	12
ENSMUSG00000079061	10	12
ENSMUSG00000078993	10	12
ENSMUSG00000061115	10	12
ENSMUSG00000069618	10	12
ENSMUSG00000080184	10	12
ENSMUSG00000080185	10	12
ENSMUSG00000066331	10	12
ENSMUSG00000080195	10	12
ENSMUSG00000078371	10	12
ENSMUSG00000080186	10	12
ENSMUSG00000078279	10	11
ENSMUSG00000078134	10	11
ENSMUSG00000078854	10	11
ENSMUSG00000057534	10	11
ENSMUSG00000055790	10	11
ENSMUSG00000072564	10	11
ENSMUSG00000068869	10	11
ENSMUSG00000078273	10	11
ENSMUSG00000072915	10	11
ENSMUSG00000078274	10	11
ENSMUSG00000078263	10	11
ENSMUSG00000078271	10	11
ENSMUSG00000078266	10	11
ENSMUSG00000078267	10	11
ENSMUSG00000078275	10	11
ENSMUSG00000078975	10	11
ENSMUSG00000072892	10	11
ENSMUSG00000078278	10	11
ENSMUSG00000078276	10	11
ENSMUSG00000078269	10	11
ENSMUSG00000075485	10	11
ENSMUSG00000075611	10	11
ENSMUSG00000048593	10	11
ENSMUSG00000079874	10	11
ENSMUSG00000080118	10	10
ENSMUSG00000074880	10	10
ENSMUSG00000078444	10	10
ENSMUSG00000079930	10	10
ENSMUSG00000079931	10	10
ENSMUSG00000079933	10	10
ENSMUSG00000074853	10	10
ENSMUSG00000074855	10	10
ENSMUSG00000045886	10	10
ENSMUSG00000075301	10	10
ENSMUSG00000074919	10	10
ENSMUSG00000078430	10	10
ENSMUSG00000079885	10	10
ENSMUSG00000079884	10	10
ENSMUSG00000079883	10	10
ENSMUSG00000053739	10	10
ENSMUSG00000057216	10	10
ENSMUSG00000055704	10	10
ENSMUSG00000079527	10	1
ENSMUSG00000080303	10	1
ENSMUSG00000048411	10	1
ENSMUSG00000060893	10	1
ENSMUSG00000061863	10	1
ENSMUSG00000079361	10	1
ENSMUSG00000079520	10	1
ENSMUSG00000079906	10	1
ENSMUSG00000073493	10	1
ENSMUSG00000073738	10	1
ENSMUSG00000073742	10	1
ENSMUSG00000079160	10	1
ENSMUSG00000073649	10	1
ENSMUSG00000075575	10	5
ENSMUSG00000046119	10	16
ENSMUSG00000068067	10	16
ENSMUSG00000047661	10	1
ENSMUSG00000029813	10	6
ENSMUSG00000072743	10	14
ENSMUSG00000060835	10	5
ENSMUSG00000067646	10	X
ENSMUSG00000069118	10	3
ENSMUSG00000055826	10	7
ENSMUSG00000028287	10	4
ENSMUSG00000057047	10	2
ENSMUSG00000054727	10	X
ENSMUSG00000024819	10	19
ENSMUSG00000052025	10	X
ENSMUSG00000056821	10	10
ENSMUSG00000052075	10	13
ENSMUSG00000061633	10	15
ENSMUSG00000032894	10	X
ENSMUSG00000074619	10	3
ENSMUSG00000034953	10	12
ENSMUSG00000043773	10	9
ENSMUSG00000043859	10	10
ENSMUSG00000037263	10	19
ENSMUSG00000031118	10	X
ENSMUSG00000049476	10	8
ENSMUSG00000072878	10	6
ENSMUSG00000031998	10	9
ENSMUSG00000021977	10	14
ENSMUSG00000028177	10	3
ENSMUSG00000044145	10	2
ENSMUSG00000036938	10	6
ENSMUSG00000051949	10	16
ENSMUSG00000039563	10	5
ENSMUSG00000078257	10	11
ENSMUSG00000070574	10	7
ENSMUSG00000027484	10	2
ENSMUSG00000078100	10	16
ENSMUSG00000056728	10	13
ENSMUSG00000078680	10	4
ENSMUSG00000079388	10	14
ENSMUSG00000054514	10	4
ENSMUSG00000066000	10	4
ENSMUSG00000020491	10	11
ENSMUSG00000054418	10	11
ENSMUSG00000073596	10	1
ENSMUSG00000070282	10	9
ENSMUSG00000031125	10	X
ENSMUSG00000031179	10	X
ENSMUSG00000046548	10	5
ENSMUSG00000013562	10	17
ENSMUSG00000023350	10	17
ENSMUSG00000061525	10	2
ENSMUSG00000049815	10	X
ENSMUSG00000058986	10	X
ENSMUSG00000025955	10	1
ENSMUSG00000039540	10	18
ENSMUSG00000045797	10	X
ENSMUSG00000043569	10	X
ENSMUSG00000035387	10	X
ENSMUSG00000062501	10	2
ENSMUSG00000073085	10	X
ENSMUSG00000053347	10	17
ENSMUSG00000049062	10	7
ENSMUSG00000044081	10	13
ENSMUSG00000053603	10	10
ENSMUSG00000079525	10	X
ENSMUSG00000035651	10	X
ENSMUSG00000050345	10	13
ENSMUSG00000072595	10	14
ENSMUSG00000074629	10	2
ENSMUSG00000029564	10	5
ENSMUSG00000059663	10	X
ENSMUSG00000068173	10	X
ENSMUSG00000025051	10	X
ENSMUSG00000051198	10	15
ENSMUSG00000050702	10	9
ENSMUSG00000048820	10	17
ENSMUSG00000072639	10	5
ENSMUSG00000054773	10	3
ENSMUSG00000054885	10	4
ENSMUSG00000044480	10	14
ENSMUSG00000031194	10	X
ENSMUSG00000051268	10	13
ENSMUSG00000058670	10	X
ENSMUSG00000078962	10	11
ENSMUSG00000079324	10	2
ENSMUSG00000055357	10	X
ENSMUSG00000058537	10	10
ENSMUSG00000022784	10	16
ENSMUSG00000053896	10	2
ENSMUSG00000072983	10	11
ENSMUSG00000073730	10	1
ENSMUSG00000074734	10	10
ENSMUSG00000073761	10	4
ENSMUSG00000025288	10	X
ENSMUSG00000045928	10	7
ENSMUSG00000051940	10	5
ENSMUSG00000072731	10	14
ENSMUSG00000062116	10	7
ENSMUSG00000044325	10	15
ENSMUSG00000052658	10	9
ENSMUSG00000073210	10	X
ENSMUSG00000034587	10	11
ENSMUSG00000024298	10	17
ENSMUSG00000053168	10	15
ENSMUSG00000038768	10	1
ENSMUSG00000072982	10	11
ENSMUSG00000044794	10	8
ENSMUSG00000028593	10	4
ENSMUSG00000078776	10	7
ENSMUSG00000059839	10	13
ENSMUSG00000022347	10	15
ENSMUSG00000056014	10	5
ENSMUSG00000046764	10	6
ENSMUSG00000043939	10	17
ENSMUSG00000075395	10	16
ENSMUSG00000059142	10	17
ENSMUSG00000070313	10	9
ENSMUSG00000063900	10	8
ENSMUSG00000060427	10	8
ENSMUSG00000047894	10	14
ENSMUSG00000048355	10	X
ENSMUSG00000048040	10	X
ENSMUSG00000067626	10	5
ENSMUSG00000075010	10	19
ENSMUSG00000079120	10	8
ENSMUSG00000053873	10	5
ENSMUSG00000035201	10	4
ENSMUSG00000063254	10	7
ENSMUSG00000050470	10	X
ENSMUSG00000047728	10	15
ENSMUSG00000061544	10	17
ENSMUSG00000027902	10	3
ENSMUSG00000060314	10	7
ENSMUSG00000057254	10	17
ENSMUSG00000070501	10	1
ENSMUSG00000049086	10	2
ENSMUSG00000073374	10	17
ENSMUSG00000046133	10	4
ENSMUSG00000045873	10	17
ENSMUSG00000051616	10	1
ENSMUSG00000049742	10	9
ENSMUSG00000065952	10	8
ENSMUSG00000070686	10	5
ENSMUSG00000064039	10	9
ENSMUSG00000065987	10	8
ENSMUSG00000040165	10	8
ENSMUSG00000031495	10	8
ENSMUSG00000040197	10	8
ENSMUSG00000051906	10	8
ENSMUSG00000030368	10	7
ENSMUSG00000078795	10	7
ENSMUSG00000053228	10	7
ENSMUSG00000008789	10	7
ENSMUSG00000007209	10	7
ENSMUSG00000063779	10	3
ENSMUSG00000062778	10	3
ENSMUSG00000008843	10	5
ENSMUSG00000030157	10	6
ENSMUSG00000030365	10	6
ENSMUSG00000030148	10	6
ENSMUSG00000059639	10	6
ENSMUSG00000068289	10	14
ENSMUSG00000030004	10	6
ENSMUSG00000033467	10	5
ENSMUSG00000074365	10	7
ENSMUSG00000031181	10	X
ENSMUSG00000074870	10	13
ENSMUSG00000021441	10	13
ENSMUSG00000021440	10	13
ENSMUSG00000057446	10	13
ENSMUSG00000055298	10	13
ENSMUSG00000074871	10	13
[truncated: 19,127 more rows]

## Sheet: HUMAN_phylostrata_mbe08_age-dep
# Taken from Supplementary Table 1 of Domazet-Loso T and Tautz D. (2008)
# An ancient evolutionary origin of genes associated with human genetic
# diseases. Mol Biol Evol. 25(12): 2699-2707.
#
ENSP00000215855	ENSG00000100053	18
ENSP00000215861	ENSG00000100058	18
ENSP00000372186	ENSG00000206066	18
ENSP00000215872	ENSG00000100068	18
ENSP00000317578	ENSG00000100077	18
ENSP00000334563	ENSG00000133454	18
ENSP00000215906	ENSG00000128203	18
ENSP00000339813	ENSG00000128294	18
ENSP00000215939	ENSG00000100122	18
ENSP00000346805	ENSG00000196431	18
ENSP00000266082	ENSG00000100154	18
ENSP00000372023	ENSG00000183765	18
ENSP00000216027	ENSG00000100209	18
ENSP00000328614	ENSG00000183579	18
ENSP00000330516	ENSG00000182944	18
ENSP00000350199	ENSG00000100280	18
ENSP00000311997	ENSG00000100285	18
ENSP00000216121	ENSG00000184117	18
ENSP00000335652	ENSG00000186575	18
ENSP00000216144	ENSG00000100314	18
ENSP00000331267	ENSG00000182482	18
ENSP00000343087	ENSG00000187860	18
ENSP00000371800	ENSG00000099999	18
ENSP00000333917	ENSG00000167065	18
ENSP00000333262	ENSG00000185133	18
ENSP00000339916	ENSG00000182541	18
ENSP00000329715	ENSG00000185721	18
ENSP00000338695	ENSG00000100141	18
ENSP00000266088	ENSG00000100170	18
ENSP00000266086	ENSG00000100191	18
ENSP00000216038	ENSG00000100220	18
ENSP00000330219	ENSG00000185666	18
ENSP00000347088	ENSG00000133424	18
ENSP00000216117	ENSG00000100292	18
ENSP00000216122	ENSG00000100297	18
ENSP00000216127	ENSG00000100302	18
ENSP00000352835	ENSG00000198125	18
ENSP00000342831	ENSG00000100320	18
ENSP00000216181	ENSG00000100345	18
ENSP00000216185	ENSG00000100348	18
ENSP00000216187	ENSG00000100350	18
ENSP00000371279	ENSG00000100360	18
ENSP00000249042	ENSG00000128311	18
ENSP00000342333	ENSG00000128309	18
ENSP00000371211	ENSG00000187045	18
ENSP00000249071	ENSG00000128340	18
ENSP00000248901	ENSG00000100055	18
ENSP00000300147	ENSG00000166897	18
ENSP00000251973	ENSG00000100065	18
ENSP00000215904	ENSG00000212131	18
ENSP00000340312	ENSG00000100106	18
ENSP00000248924	ENSG00000100116	18
ENSP00000215941	ENSG00000100124	18
ENSP00000215960	ENSG00000100142	18
ENSP00000321735	ENSG00000100156	18
ENSP00000333142	ENSG00000184381	18
ENSP00000352929	ENSG00000100181	18
ENSP00000306497	ENSG00000168135	18
ENSP00000216019	ENSG00000100201	18
ENSP00000216024	ENSG00000100206	18
ENSP00000216044	ENSG00000100226	18
ENSP00000374642	ENSG00000183741	18
ENSP00000346001	ENSG00000100316	18
ENSP00000370933	ENSG00000128268	18
ENSP00000337829	ENSG00000100346	18
ENSP00000303001	ENSG00000172449	18
ENSP00000338371	ENSG00000100354	18
ENSP00000216194	ENSG00000100357	18
ENSP00000216218	ENSG00000100380	18
ENSP00000349658	ENSG00000196236	18
ENSP00000307197	ENSG00000172404	18
ENSP00000351867	ENSG00000172887	18
ENSP00000216241	ENSG00000100399	18
ENSP00000348577	ENSG00000100401	18
ENSP00000263243	ENSG00000100403	18
ENSP00000216254	ENSG00000100412	18
ENSP00000347345	ENSG00000100413	18
ENSP00000349271	ENSG00000172346	18
ENSP00000216259	ENSG00000100417	18
ENSP00000347401	ENSG00000100138	18
ENSP00000332866	ENSG00000100167	18
ENSP00000355349	ENSG00000198951	18
ENSP00000351927	ENSG00000100197	18
ENSP00000346625	ENSG00000205702	18
ENSP00000352979	ENSG00000172250	18
ENSP00000331376	ENSG00000183569	18
ENSP00000338461	ENSG00000100243	18
ENSP00000370678	ENSG00000128274	18
ENSP00000266254	ENSG00000100271	18
ENSP00000290429	ENSG00000100294	18
ENSP00000338004	ENSG00000100300	18
ENSP00000216129	ENSG00000100304	18
ENSP00000370642	ENSG00000159307	18
ENSP00000335568	ENSG00000186732	18
ENSP00000332565	ENSG00000130540	18
ENSP00000345445	ENSG00000100347	18
ENSP00000216214	ENSG00000100376	18
ENSP00000350036	ENSG00000077935	18
ENSP00000331544	ENSG00000077942	18
ENSP00000370419	ENSG00000075234	18
ENSP00000290846	ENSG00000100416	18
ENSP00000262738	ENSG00000075275	18
ENSP00000216264	ENSG00000100422	18
ENSP00000344851	ENSG00000188511	18
ENSP00000370356	ENSG00000205627	18
ENSP00000333813	ENSG00000182858	18
ENSP00000332223	ENSG00000184164	18
ENSP00000353824	ENSG00000198355	18
ENSP00000266182	ENSG00000138892	18
ENSP00000262794	ENSG00000073146	18
ENSP00000305664	ENSG00000170638	18
ENSP00000248845	ENSG00000073169	18
ENSP00000216271	ENSG00000100429	18
ENSP00000215659	ENSG00000188130	18
ENSP00000333685	ENSG00000185386	18
ENSP00000352288	ENSG00000196576	18
ENSP00000216075	ENSG00000100253	18
ENSP00000216080	ENSG00000100258	18
ENSP00000252785	ENSG00000130489	18
ENSP00000252029	ENSG00000025708	18
ENSP00000252783	ENSG00000130487	18
ENSP00000353945	ENSG00000100288	18
ENSP00000312189	ENSG00000205560	18
ENSP00000348406	ENSG00000100299	18
ENSP00000374491	ENSG00000099882	18
ENSP00000216139	ENSG00000100312	18
ENSP00000346940	ENSG00000079974	18
ENSP00000342810	ENSG00000184319	18
ENSP00000372533	ENSG00000129824	18
ENSP00000215473	ENSG00000099715	18
ENSP00000309842	ENSG00000173394	18
ENSP00000372499	ENSG00000092377	18
ENSP00000372489	ENSG00000099725	18
ENSP00000314624	ENSG00000197038	18
ENSP00000372433	ENSG00000206163	18
ENSP00000331938	ENSG00000183704	18
ENSP00000303798	ENSG00000168462	18
ENSP00000353284	ENSG00000067048	18
ENSP00000351914	ENSG00000183878	18
ENSP00000372320	ENSG00000165246	18
ENSP00000372319	ENSG00000129873	18
ENSP00000250838	ENSG00000182415	18
ENSP00000372227	ENSG00000198692	18
ENSP00000372214	ENSG00000157828	18
ENSP00000372207	ENSG00000169811	18
ENSP00000372176	ENSG00000174622	18
ENSP00000372127	ENSG00000206046	18
ENSP00000372084	ENSG00000169800	18
ENSP00000306707	ENSG00000131003	18
ENSP00000372049	ENSG00000206011	18
ENSP00000302745	ENSG00000188120	18
ENSP00000371877	ENSG00000205944	18
ENSP00000303178	ENSG00000172352	18
ENSP00000371802	ENSG00000187191	18
ENSP00000371743	ENSG00000205916	18
ENSP00000302968	ENSG00000172288	18
ENSP00000344396	ENSG00000188399	18
ENSP00000353470	ENSG00000196476	18
ENSP00000217233	ENSG00000101255	18
ENSP00000371400	ENSG00000101266	18
ENSP00000371347	ENSG00000101280	18
ENSP00000371161	ENSG00000088832	18
ENSP00000371018	ENSG00000101307	18
ENSP00000305529	ENSG00000089012	18
ENSP00000348307	ENSG00000198053	18
ENSP00000370891	ENSG00000125834	18
ENSP00000370589	ENSG00000101361	18
ENSP00000370247	ENSG00000101365	18
ENSP00000369979	ENSG00000088882	18
ENSP00000369456	ENSG00000125877	18
ENSP00000369399	ENSG00000088836	18
ENSP00000262919	ENSG00000088812	18
ENSP00000348912	ENSG00000149451	18
ENSP00000341141	ENSG00000088827	18
ENSP00000254963	ENSG00000132622	18
ENSP00000368882	ENSG00000088888	18
ENSP00000313377	ENSG00000125779	18
ENSP00000307252	ENSG00000088826	18
ENSP00000368637	ENSG00000089057	18
ENSP00000368458	ENSG00000132646	18
ENSP00000368361	ENSG00000101290	18
ENSP00000315343	ENSG00000178769	18
ENSP00000368305	ENSG00000125772	18
ENSP00000368164	ENSG00000125885	18
ENSP00000368140	ENSG00000088766	18
ENSP00000368135	ENSG00000125872	18
ENSP00000368066	ENSG00000101323	18
ENSP00000334105	ENSG00000101333	18
ENSP00000367686	ENSG00000101349	18
ENSP00000367644	ENSG00000132623	18
ENSP00000254976	ENSG00000132639	18
ENSP00000246062	ENSG00000125863	18
ENSP00000254958	ENSG00000101384	18
ENSP00000367436	ENSG00000172296	18
ENSP00000338624	ENSG00000089123	18
ENSP00000367346	ENSG00000101247	18
ENSP00000284951	ENSG00000101251	18
ENSP00000217246	ENSG00000172264	18
ENSP00000367292	ENSG00000125848	18
ENSP00000251847	ENSG00000089177	18
ENSP00000262545	ENSG00000125851	18
ENSP00000367104	ENSG00000125864	18
ENSP00000246043	ENSG00000125844	18
ENSP00000366998	ENSG00000089006	18
ENSP00000366939	ENSG00000125871	18
ENSP00000278816	ENSG00000149474	18
ENSP00000346090	ENSG00000125846	18
ENSP00000349774	ENSG00000089091	18
ENSP00000336866	ENSG00000089050	18
ENSP00000366672	ENSG00000125821	18
ENSP00000254968	ENSG00000132631	18
ENSP00000333519	ENSG00000185052	18
ENSP00000335636	ENSG00000173418	18
ENSP00000366544	ENSG00000101343	18
ENSP00000366307	ENSG00000178726	18
ENSP00000246006	ENSG00000125810	18
ENSP00000340189	ENSG00000149435	18
ENSP00000351604	ENSG00000101474	18
ENSP00000316924	ENSG00000154930	18
ENSP00000365840	ENSG00000197586	18
ENSP00000216962	ENSG00000100994	18
ENSP00000365732	ENSG00000100997	18
ENSP00000278886	ENSG00000101004	18
ENSP00000302441	ENSG00000170191	18
ENSP00000252979	ENSG00000130684	18
ENSP00000348296	ENSG00000198361	18
ENSP00000201979	ENSG00000088320	18
ENSP00000302564	ENSG00000171552	18
ENSP00000365162	ENSG00000101306	18
ENSP00000278979	ENSG00000149599	18
ENSP00000365105	ENSG00000131044	18
ENSP00000262651	ENSG00000101336	18
ENSP00000353294	ENSG00000198179	18
ENSP00000328547	ENSG00000088305	18
ENSP00000350558	ENSG00000101391	18
ENSP00000246194	ENSG00000125970	18
ENSP00000364119	ENSG00000125977	18
ENSP00000217426	ENSG00000101444	18
ENSP00000351894	ENSG00000198646	18
ENSP00000338964	ENSG00000131067	18
ENSP00000363825	ENSG00000131069	18
ENSP00000216951	ENSG00000100983	18
ENSP00000262873	ENSG00000078814	18
ENSP00000363616	ENSG00000088298	18
ENSP00000246186	ENSG00000125966	18
ENSP00000363574	ENSG00000126005	18
ENSP00000363506	ENSG00000101019	18
ENSP00000348401	ENSG00000126001	18
ENSP00000363205	ENSG00000078872	18
ENSP00000253363	ENSG00000131051	18
ENSP00000363124	ENSG00000025293	18
ENSP00000363084	ENSG00000149646	18
ENSP00000279022	ENSG00000101335	18
ENSP00000262878	ENSG00000101347	18
ENSP00000362659	ENSG00000197122	18
ENSP00000299824	ENSG00000101445	18
ENSP00000353232	ENSG00000101447	18
ENSP00000252011	ENSG00000101452	18
ENSP00000354522	ENSG00000198900	18
ENSP00000332806	ENSG00000183798	18
ENSP00000362330	ENSG00000124177	18
ENSP00000362294	ENSG00000196090	18
ENSP00000244020	ENSG00000124193	18
ENSP00000340608	ENSG00000101049	18
ENSP00000362130	ENSG00000101052	18
ENSP00000362071	ENSG00000149596	18
ENSP00000341782	ENSG00000124194	18
ENSP00000217043	ENSG00000101074	18
ENSP00000361965	ENSG00000196839	18
ENSP00000361952	ENSG00000124249	18
ENSP00000255136	ENSG00000101104	18
ENSP00000361900	ENSG00000025772	18
ENSP00000361892	ENSG00000101109	18
ENSP00000307694	ENSG00000124134	18
ENSP00000361867	ENSG00000124233	18
ENSP00000361855	ENSG00000124157	18
ENSP00000255132	ENSG00000124159	18
ENSP00000361758	ENSG00000101446	18
ENSP00000361746	ENSG00000101448	18
ENSP00000361735	ENSG00000158901	18
ENSP00000279058	ENSG00000149651	18
ENSP00000243938	ENSG00000124116	18
ENSP00000361636	ENSG00000101470	18
ENSP00000217455	ENSG00000101473	18
ENSP00000361562	ENSG00000064601	18
ENSP00000361405	ENSG00000100985	18
ENSP00000243964	ENSG00000124140	18
ENSP00000361359	ENSG00000101017	18
ENSP00000361336	ENSG00000149654	18
ENSP00000329301	ENSG00000198185	18
ENSP00000279027	ENSG00000158296	18
ENSP00000361186	ENSG00000172315	18
ENSP00000352216	ENSG00000197496	18
ENSP00000353007	ENSG00000196562	18
ENSP00000361009	ENSG00000124126	18
ENSP00000360985	ENSG00000124198	18
ENSP00000360922	ENSG00000124214	18
ENSP00000360828	ENSG00000124228	18
ENSP00000360817	ENSG00000124201	18
ENSP00000360806	ENSG00000158445	18
ENSP00000244043	ENSG00000124212	18
ENSP00000360776	ENSG00000158470	18
ENSP00000351216	ENSG00000197818	18
ENSP00000344166	ENSG00000124208	18
ENSP00000360640	ENSG00000000419	18
ENSP00000360630	ENSG00000124217	18
ENSP00000360626	ENSG00000026559	18
ENSP00000342481	ENSG00000054793	18
ENSP00000216862	ENSG00000019186	18
ENSP00000352315	ENSG00000185834	18
ENSP00000216911	ENSG00000087586	18
ENSP00000360397	ENSG00000101138	18
ENSP00000243913	ENSG00000124091	18
ENSP00000360304	ENSG00000054796	18
ENSP00000360286	ENSG00000101146	18
ENSP00000343718	ENSG00000132819	18
ENSP00000319814	ENSG00000124253	18
ENSP00000244062	ENSG00000124227	18
ENSP00000244040	ENSG00000124209	18
ENSP00000348395	ENSG00000124222	18
ENSP00000217131	ENSG00000101160	18
ENSP00000217133	ENSG00000101162	18
ENSP00000351351	ENSG00000196074	18
ENSP00000360035	ENSG00000132825	18
ENSP00000244047	ENSG00000124215	18
ENSP00000353656	ENSG00000179242	18
ENSP00000359910	ENSG00000101182	18
ENSP00000359851	ENSG00000101181	18
ENSP00000252999	ENSG00000130702	18
ENSP00000290291	ENSG00000060491	18
ENSP00000341640	ENSG00000092758	18
ENSP00000266070	ENSG00000101191	18
ENSP00000359376	ENSG00000101194	18
ENSP00000323077	ENSG00000101203	18
ENSP00000359289	ENSG00000101204	18
ENSP00000346601	ENSG00000075043	18
ENSP00000217182	ENSG00000101210	18
ENSP00000217185	ENSG00000101213	18
ENSP00000217188	ENSG00000125508	18
ENSP00000252889	ENSG00000130589	18
ENSP00000322287	ENSG00000026036	18
ENSP00000352746	ENSG00000101246	18
ENSP00000358932	ENSG00000183260	18
ENSP00000358930	ENSG00000101152	18
ENSP00000346155	ENSG00000198276	18
ENSP00000266079	ENSG00000101161	18
ENSP00000339432	ENSG00000171703	18
ENSP00000310801	ENSG00000171695	18
ENSP00000348999	ENSG00000203880	18
ENSP00000372156	ENSG00000206051	18
ENSP00000318029	ENSG00000181781	18
ENSP00000264553	ENSG00000197540	18
ENSP00000251287	ENSG00000099822	18
ENSP00000215591	ENSG00000099821	18
ENSP00000327386	ENSG00000185198	18
ENSP00000372052	ENSG00000179157	18
ENSP00000233997	ENSG00000172232	18
ENSP00000234347	ENSG00000196415	18
ENSP00000263621	ENSG00000197561	18
ENSP00000332139	ENSG00000197766	18
ENSP00000251289	ENSG00000065268	18
ENSP00000234389	ENSG00000116032	18
ENSP00000263094	ENSG00000064687	18
ENSP00000215587	ENSG00000099817	18
ENSP00000346103	ENSG00000167468	18
ENSP00000354733	ENSG00000064932	18
ENSP00000324856	ENSG00000118046	18
ENSP00000215375	ENSG00000099624	18
ENSP00000322887	ENSG00000099622	18
ENSP00000371883	ENSG00000115286	18
ENSP00000252288	ENSG00000130005	18
ENSP00000233078	ENSG00000071626	18
ENSP00000233609	ENSG00000115268	18
ENSP00000233607	ENSG00000115266	18
ENSP00000300954	ENSG00000115257	18
ENSP00000311336	ENSG00000130270	18
ENSP00000250974	ENSG00000129968	18
ENSP00000332448	ENSG00000167475	18
ENSP00000255641	ENSG00000133275	18
ENSP00000250896	ENSG00000099875	18
ENSP00000221482	ENSG00000104885	18
ENSP00000328914	ENSG00000183014	18
ENSP00000252622	ENSG00000130332	18
ENSP00000325511	ENSG00000005206	18
ENSP00000330264	ENSG00000178297	18
ENSP00000327054	ENSG00000176619	18
ENSP00000325836	ENSG00000176490	18
ENSP00000221566	ENSG00000104969	18
ENSP00000304467	ENSG00000172009	18
ENSP00000321132	ENSG00000172006	18
ENSP00000319053	ENSG00000175691	18
ENSP00000353457	ENSG00000104953	18
ENSP00000262953	ENSG00000065717	18
ENSP00000246117	ENSG00000125912	18
ENSP00000292672	ENSG00000161082	18
ENSP00000250937	ENSG00000129932	18
ENSP00000221926	ENSG00000105325	18
ENSP00000347583	ENSG00000161091	18
ENSP00000335333	ENSG00000186111	18
ENSP00000313859	ENSG00000007264	18
ENSP00000262961	ENSG00000105278	18
ENSP00000168977	ENSG00000077009	18
ENSP00000301264	ENSG00000167657	18
ENSP00000307940	ENSG00000167658	18
ENSP00000262948	ENSG00000126934	18
ENSP00000337332	ENSG00000077463	18
ENSP00000262970	ENSG00000089847	18
ENSP00000301286	ENSG00000167676	18
ENSP00000302621	ENSG00000171236	18
ENSP00000350583	ENSG00000142002	18
ENSP00000269856	ENSG00000141965	18
ENSP00000221957	ENSG00000105355	18
ENSP00000262952	ENSG00000034063	18
ENSP00000347106	ENSG00000105426	18
ENSP00000329276	ENSG00000182225	18
ENSP00000252542	ENSG00000130254	18
ENSP00000292123	ENSG00000160633	18
ENSP00000340436	ENSG00000167733	18
ENSP00000353826	ENSG00000196365	18
ENSP00000311977	ENSG00000141994	18
ENSP00000344210	ENSG00000156413	18
ENSP00000305603	ENSG00000171124	18
ENSP00000252675	ENSG00000130383	18
ENSP00000222125	ENSG00000105519	18
ENSP00000252669	ENSG00000130377	18
ENSP00000301452	ENSG00000167769	18
ENSP00000245816	ENSG00000125656	18
ENSP00000264071	ENSG00000104833	18
ENSP00000245907	ENSG00000125730	18
ENSP00000320117	ENSG00000125733	18
ENSP00000370814	ENSG00000174837	18
ENSP00000252840	ENSG00000130544	18
ENSP00000303830	ENSG00000171105	18
ENSP00000221249	ENSG00000032444	18
ENSP00000351137	ENSG00000076924	18
ENSP00000264072	ENSG00000104921	18
ENSP00000315477	ENSG00000090659	18
ENSP00000316228	ENSG00000104938	18
ENSP00000270530	ENSG00000142459	18
ENSP00000330326	ENSG00000183248	18
ENSP00000370604	ENSG00000205677	18
ENSP00000306524	ENSG00000171017	18
ENSP00000314228	ENSG00000076984	18
ENSP00000270538	ENSG00000104980	18
ENSP00000264073	ENSG00000066044	18
ENSP00000270509	ENSG00000142449	18
ENSP00000352814	ENSG00000186994	18
ENSP00000333547	ENSG00000185236	18
ENSP00000325376	ENSG00000099783	18
ENSP00000255612	ENSG00000133246	18
ENSP00000316674	ENSG00000181786	18
ENSP00000301475	ENSG00000167785	18
ENSP00000333016	ENSG00000181143	18
ENSP00000247970	ENSG00000127445	18
ENSP00000264828	ENSG00000080573	18
ENSP00000171214	ENSG00000080511	18
ENSP00000335650	ENSG00000167798	18
ENSP00000253108	ENSG00000130811	18
ENSP00000352516	ENSG00000130816	18
ENSP00000253099	ENSG00000105364	18
ENSP00000370134	ENSG00000167807	18
ENSP00000373580	ENSG00000161847	18
ENSP00000264818	ENSG00000105397	18
ENSP00000222005	ENSG00000105401	18
ENSP00000171111	ENSG00000079999	18
ENSP00000337056	ENSG00000129355	18
ENSP00000325690	ENSG00000142453	18
ENSP00000350720	ENSG00000127616	18
ENSP00000252444	ENSG00000130164	18
ENSP00000347276	ENSG00000197256	18
ENSP00000222120	ENSG00000105514	18
ENSP00000348757	ENSG00000198003	18
ENSP00000352162	ENSG00000196361	18
ENSP00000218758	ENSG00000102575	18
ENSP00000339841	ENSG00000187999	18
ENSP00000369774	ENSG00000197054	18
ENSP00000339767	ENSG00000197647	18
ENSP00000347910	ENSG00000197857	18
ENSP00000347247	ENSG00000196826	18
ENSP00000369737	ENSG00000178464	18
ENSP00000221363	ENSG00000104774	18
ENSP00000242796	ENSG00000123154	18
ENSP00000210060	ENSG00000095059	18
ENSP00000369696	ENSG00000132004	18
ENSP00000349887	ENSG00000198356	18
ENSP00000264827	ENSG00000095066	18
ENSP00000301522	ENSG00000167815	18
ENSP00000221486	ENSG00000104889	18
ENSP00000251472	ENSG00000105613	18
ENSP00000222219	ENSG00000105612	18
ENSP00000222214	ENSG00000105607	18
ENSP00000320309	ENSG00000179115	18
ENSP00000320866	ENSG00000179218	18
ENSP00000350352	ENSG00000104907	18
ENSP00000353362	ENSG00000141837	18
ENSP00000040663	ENSG00000037757	18
ENSP00000254323	ENSG00000132003	18
ENSP00000341992	ENSG00000187556	18
ENSP00000254320	ENSG00000132000	18
ENSP00000309591	ENSG00000072062	18
ENSP00000242786	ENSG00000123146	18
ENSP00000242776	ENSG00000123136	18
ENSP00000343325	ENSG00000123143	18
ENSP00000369394	ENSG00000205433	18
ENSP00000254322	ENSG00000132002	18
ENSP00000215567	ENSG00000099797	18
ENSP00000319883	ENSG00000127507	18
ENSP00000221742	ENSG00000105143	18
ENSP00000263383	ENSG00000105135	18
ENSP00000263388	ENSG00000074181	18
ENSP00000221730	ENSG00000105131	18
ENSP00000292609	ENSG00000161031	18
ENSP00000269703	ENSG00000171954	18
ENSP00000339058	ENSG00000186587	18
ENSP00000314398	ENSG00000186526	18
ENSP00000011989	ENSG00000186529	18
ENSP00000321821	ENSG00000186204	18
ENSP00000221700	ENSG00000186115	18
ENSP00000248041	ENSG00000171903	18
ENSP00000345230	ENSG00000167460	18
ENSP00000300935	ENSG00000167461	18
ENSP00000269878	ENSG00000141977	18
ENSP00000248070	ENSG00000127527	18
ENSP00000269881	ENSG00000141979	18
ENSP00000221671	ENSG00000105072	18
ENSP00000248069	ENSG00000127526	18
ENSP00000369136	ENSG00000188039	18
ENSP00000291440	ENSG00000160111	18
ENSP00000314032	ENSG00000099331	18
ENSP00000252597	ENSG00000130307	18
ENSP00000291449	ENSG00000160117	18
ENSP00000247706	ENSG00000127220	18
ENSP00000252602	ENSG00000130312	18
ENSP00000351644	ENSG00000130299	18
ENSP00000252590	ENSG00000130300	18
ENSP00000252595	ENSG00000130304	18
ENSP00000252603	ENSG00000130313	18
ENSP00000252599	ENSG00000130309	18
ENSP00000222246	ENSG00000105639	18
ENSP00000222248	ENSG00000105641	18
ENSP00000262811	ENSG00000099308	18
ENSP00000222254	ENSG00000105647	18
ENSP00000222256	ENSG00000105649	18
ENSP00000352774	ENSG00000130518	18
ENSP00000252816	ENSG00000130520	18
ENSP00000252813	ENSG00000130517	18
ENSP00000270061	ENSG00000130511	18
ENSP00000315147	ENSG00000105655	18
ENSP00000222308	ENSG00000105701	18
ENSP00000352469	ENSG00000196084	18
ENSP00000300976	ENSG00000167487	18
ENSP00000222271	ENSG00000105664	18
ENSP00000262803	ENSG00000005007	18
ENSP00000247003	ENSG00000105671	18
ENSP00000305071	ENSG00000064490	18
ENSP00000252575	ENSG00000130287	18
ENSP00000354168	ENSG00000178093	18
ENSP00000349877	ENSG00000105726	18
ENSP00000340514	ENSG00000105708	18
ENSP00000342002	ENSG00000081665	18
ENSP00000351324	ENSG00000197124	18
ENSP00000344777	ENSG00000187928	18
ENSP00000368724	ENSG00000197975	18
ENSP00000335042	ENSG00000188171	18
ENSP00000329793	ENSG00000105750	18
ENSP00000261560	ENSG00000118620	18
ENSP00000291770	ENSG00000160352	18
ENSP00000308578	ENSG00000196705	18
ENSP00000349401	ENSG00000182141	18
ENSP00000347691	ENSG00000196268	18
ENSP00000303533	ENSG00000197134	18
ENSP00000351042	ENSG00000197020	18
ENSP00000347045	ENSG00000198521	18
ENSP00000342595	ENSG00000160321	18
ENSP00000342340	ENSG00000198153	18
ENSP00000350085	ENSG00000196109	18
ENSP00000368692	ENSG00000181880	18
ENSP00000350418	ENSG00000197013	18
ENSP00000347210	ENSG00000196350	18
ENSP00000329365	ENSG00000197360	18
ENSP00000351280	ENSG00000196081	18
ENSP00000300619	ENSG00000167232	18
ENSP00000352836	ENSG00000197372	18
ENSP00000353333	ENSG00000196172	18
ENSP00000346598	ENSG00000205246	18
ENSP00000349494	ENSG00000183850	18
ENSP00000306397	ENSG00000169021	18
ENSP00000347157	ENSG00000198152	18
ENSP00000221784	ENSG00000105185	18
ENSP00000304292	ENSG00000105186	18
ENSP00000310073	ENSG00000173809	18
ENSP00000023064	ENSG00000021488	18
ENSP00000374008	ENSG00000121289	18
ENSP00000254262	ENSG00000131944	18
ENSP00000348129	ENSG00000166359	18
ENSP00000253193	ENSG00000130881	18
ENSP00000253188	ENSG00000130876	18
ENSP00000244137	ENSG00000124299	18
ENSP00000350156	ENSG00000173772	18
ENSP00000262622	ENSG00000124302	18
ENSP00000353784	ENSG00000186008	18
ENSP00000348877	ENSG00000105220	18
ENSP00000246548	ENSG00000126261	18
ENSP00000262626	ENSG00000105707	18
ENSP00000312273	ENSG00000153902	18
ENSP00000085219	ENSG00000012124	18
ENSP00000222286	ENSG00000105679	18
ENSP00000262623	ENSG00000105675	18
ENSP00000262633	ENSG00000126254	18
ENSP00000222270	ENSG00000105663	18
ENSP00000007510	ENSG00000004777	18
ENSP00000368190	ENSG00000161270	18
ENSP00000262625	ENSG00000126259	18
ENSP00000252985	ENSG00000167604	18
ENSP00000246529	ENSG00000126243	18
ENSP00000368152	ENSG00000130687	18
ENSP00000353732	ENSG00000105270	18
ENSP00000270301	ENSG00000075702	18
ENSP00000221859	ENSG00000105258	18
ENSP00000301233	ENSG00000167635	18
ENSP00000270001	ENSG00000142065	18
ENSP00000313474	ENSG00000181007	18
ENSP00000311452	ENSG00000178042	18
ENSP00000292928	ENSG00000161298	18
ENSP00000353957	ENSG00000189042	18
ENSP00000325864	ENSG00000167637	18
ENSP00000334685	ENSG00000198453	18
ENSP00000338770	ENSG00000197050	18
ENSP00000349440	ENSG00000196967	18
ENSP00000316933	ENSG00000197800	18
ENSP00000340132	ENSG00000188283	18
ENSP00000353105	ENSG00000181666	18
ENSP00000325018	ENSG00000196437	18
ENSP00000343581	ENSG00000120784	18
ENSP00000347338	ENSG00000198182	18
ENSP00000349861	ENSG00000189144	18
ENSP00000332322	ENSG00000189272	18
ENSP00000368025	ENSG00000171804	18
ENSP00000222345	ENSG00000105738	18
ENSP00000301244	ENSG00000167642	18
ENSP00000263372	ENSG00000099337	18
ENSP00000352608	ENSG00000196218	18
ENSP00000221409	ENSG00000104814	18
ENSP00000252699	ENSG00000130402	18
ENSP00000331636	ENSG00000182472	18
ENSP00000221418	ENSG00000104823	18
ENSP00000249396	ENSG00000068903	18
ENSP00000312988	ENSG00000104825	18
ENSP00000221431	ENSG00000104835	18
ENSP00000308845	ENSG00000128626	18
ENSP00000327557	ENSG00000183760	18
ENSP00000351049	ENSG00000130669	18
ENSP00000248668	ENSG00000128011	18
ENSP00000205135	ENSG00000090924	18
ENSP00000367806	ENSG00000105193	18
ENSP00000349317	ENSG00000196235	18
ENSP00000205143	ENSG00000090932	18
ENSP00000312789	ENSG00000105204	18
ENSP00000221801	ENSG00000105202	18
ENSP00000221347	ENSG00000090920	18
ENSP00000157812	ENSG00000013275	18
ENSP00000253055	ENSG00000130758	18
ENSP00000309428	ENSG00000105221	18
ENSP00000348901	ENSG00000105223	18
ENSP00000291823	ENSG00000160396	18
ENSP00000326018	ENSG00000105227	18
ENSP00000263368	ENSG00000090013	18
ENSP00000263373	ENSG00000160460	18
ENSP00000204005	ENSG00000090006	18
ENSP00000252891	ENSG00000105245	18
ENSP00000315118	ENSG00000123815	18
ENSP00000301129	ENSG00000167578	18
ENSP00000307080	ENSG00000171570	18
ENSP00000301141	ENSG00000198077	18
ENSP00000252909	ENSG00000130612	18
ENSP00000367530	ENSG00000198251	18
ENSP00000330650	ENSG00000197573	18
ENSP00000324648	ENSG00000197408	18
ENSP00000373426	ENSG00000198461	18
ENSP00000332679	ENSG00000197838	18
ENSP00000333534	ENSG00000197446	18
ENSP00000301173	ENSG00000167600	18
ENSP00000301178	ENSG00000167601	18
ENSP00000351007	ENSG00000142046	18
ENSP00000221233	ENSG00000077348	18
ENSP00000221992	ENSG00000105388	18
ENSP00000199764	ENSG00000086548	18
ENSP00000221975	ENSG00000105372	18
ENSP00000302397	ENSG00000105409	18
ENSP00000301218	ENSG00000105737	18
ENSP00000222330	ENSG00000105723	18
ENSP00000160740	ENSG00000079432	18
ENSP00000262890	ENSG00000079462	18
ENSP00000251268	ENSG00000105429	18
ENSP00000244289	ENSG00000079435	18
ENSP00000367304	ENSG00000079385	18
ENSP00000244336	ENSG00000124469	18
ENSP00000332215	ENSG00000189231	18
ENSP00000305005	ENSG00000124467	18
ENSP00000308970	ENSG00000131113	18
ENSP00000292125	ENSG00000170848	18
ENSP00000187836	ENSG00000124435	18
ENSP00000270059	ENSG00000204941	18
ENSP00000292147	ENSG00000105755	18
ENSP00000367205	ENSG00000204924	18
ENSP00000244314	ENSG00000124449	18
ENSP00000333199	ENSG00000176232	18
ENSP00000269973	ENSG00000124459	18
ENSP00000251269	ENSG00000018607	18
ENSP00000337368	ENSG00000186019	18
ENSP00000262894	ENSG00000159904	18
ENSP00000164227	ENSG00000069399	18
ENSP00000252486	ENSG00000130203	18
ENSP00000221462	ENSG00000104866	18
ENSP00000321976	ENSG00000179846	18
ENSP00000262891	ENSG00000007047	18
ENSP00000221476	ENSG00000104879	18
ENSP00000336871	ENSG00000104892	18
ENSP00000221481	ENSG00000104884	18
ENSP00000354218	ENSG00000104881	18
ENSP00000321761	ENSG00000177886	18
ENSP00000245925	ENSG00000125746	18
ENSP00000342374	ENSG00000125743	18
ENSP00000342201	ENSG00000104936	18
ENSP00000270223	ENSG00000185800	18
ENSP00000008938	ENSG00000008438	18
ENSP00000366898	ENSG00000124440	18
ENSP00000012443	ENSG00000011485	18
ENSP00000303158	ENSG00000169515	18
ENSP00000291295	ENSG00000160014	18
ENSP00000291281	ENSG00000105287	18
ENSP00000263280	ENSG00000090372	18
ENSP00000326570	ENSG00000181027	18
ENSP00000303623	ENSG00000105281	18
ENSP00000253050	ENSG00000130751	18
ENSP00000270225	ENSG00000142230	18
ENSP00000331907	ENSG00000134815	18
ENSP00000236877	ENSG00000118160	18
ENSP00000263354	ENSG00000105402	18
ENSP00000263277	ENSG00000024422	18
ENSP00000222002	ENSG00000105398	18
ENSP00000293255	ENSG00000105507	18
ENSP00000263274	ENSG00000105486	18
ENSP00000293261	ENSG00000161558	18
ENSP00000263269	ENSG00000105464	18
ENSP00000253237	ENSG00000105447	18
ENSP00000084795	ENSG00000063177	18
ENSP00000341479	ENSG00000182324	18
ENSP00000314566	ENSG00000105443	18
ENSP00000270238	ENSG00000142235	18
ENSP00000201586	ENSG00000088002	18
ENSP00000245222	ENSG00000063176	18
ENSP00000084798	ENSG00000063180	18
ENSP00000349071	ENSG00000176920	18
ENSP00000312021	ENSG00000174951	18
ENSP00000322991	ENSG00000105552	18
ENSP00000221413	ENSG00000183207	18
ENSP00000263278	ENSG00000087076	18
ENSP00000221403	ENSG00000104808	18
ENSP00000293288	ENSG00000087088	18
ENSP00000366525	ENSG00000087086	18
ENSP00000317904	ENSG00000104812	18
ENSP00000221444	ENSG00000104848	18
ENSP00000221448	ENSG00000104852	18
ENSP00000335614	ENSG00000177380	18
ENSP00000338627	ENSG00000063127	18
ENSP00000293331	ENSG00000161609	18
ENSP00000221485	ENSG00000104888	18
ENSP00000293350	ENSG00000161618	18
ENSP00000270634	ENSG00000142541	18
ENSP00000270625	ENSG00000142534	18
ENSP00000270645	ENSG00000142552	18
ENSP00000246792	ENSG00000126458	18
ENSP00000246789	ENSG00000126457	18
ENSP00000319343	ENSG00000169169	18
ENSP00000323511	ENSG00000039650	18
ENSP00000342557	ENSG00000104951	18
ENSP00000324636	ENSG00000105053	18
ENSP00000303282	ENSG00000131398	18
ENSP00000253720	ENSG00000131401	18
ENSP00000253719	ENSG00000131400	18
ENSP00000262266	ENSG00000062822	18
ENSP00000350332	ENSG00000086967	18
ENSP00000373860	ENSG00000204653	18
ENSP00000373853	ENSG00000131409	18
ENSP00000293441	ENSG00000161681	18
ENSP00000270593	ENSG00000142513	18
ENSP00000301420	ENSG00000167748	18
ENSP00000314783	ENSG00000174562	18
ENSP00000314151	ENSG00000142515	18
ENSP00000313581	ENSG00000167751	18
ENSP00000326159	ENSG00000167749	18
ENSP00000340460	ENSG00000189245	18
ENSP00000337733	ENSG00000167754	18
ENSP00000309148	ENSG00000167755	18
ENSP00000304791	ENSG00000169035	18
ENSP00000291726	ENSG00000129455	18
ENSP00000351640	ENSG00000129451	18
ENSP00000324414	ENSG00000167757	18
ENSP00000250351	ENSG00000186474	18
ENSP00000156476	ENSG00000167759	18
ENSP00000156499	ENSG00000129437	18
ENSP00000270637	ENSG00000142544	18
ENSP00000270642	ENSG00000142549	18
ENSP00000346173	ENSG00000105379	18
ENSP00000262259	ENSG00000105497	18
ENSP00000222115	ENSG00000105509	18
ENSP00000301399	ENSG00000161551	18
ENSP00000347043	ENSG00000198093	18
ENSP00000293471	ENSG00000176024	18
ENSP00000243644	ENSG00000171032	18
ENSP00000365906	ENSG00000197619	18
ENSP00000221315	ENSG00000196442	18
ENSP00000325038	ENSG00000196267	18
ENSP00000324804	ENSG00000105568	18
ENSP00000334164	ENSG00000198633	18
ENSP00000353652	ENSG00000198304	18
ENSP00000327538	ENSG00000167555	18
ENSP00000348418	ENSG00000196417	18
ENSP00000352846	ENSG00000198482	18
ENSP00000301093	ENSG00000167562	18
ENSP00000330785	ENSG00000123870	18
ENSP00000301096	ENSG00000167766	18
ENSP00000322427	ENSG00000175885	18
ENSP00000344791	ENSG00000189190	18
ENSP00000353410	ENSG00000198538	18
ENSP00000243639	ENSG00000204604	18
ENSP00000332877	ENSG00000182986	18
ENSP00000350295	ENSG00000180257	18
ENSP00000270457	ENSG00000170949	18
ENSP00000243643	ENSG00000170954	18
ENSP00000334146	ENSG00000197937	18
ENSP00000349648	ENSG00000197497	18
ENSP00000343430	ENSG00000188699	18
ENSP00000334394	ENSG00000197928	18
ENSP00000349518	ENSG00000196931	18
ENSP00000333964	ENSG00000160336	18
ENSP00000319377	ENSG00000142405	18
ENSP00000263431	ENSG00000126583	18
ENSP00000324122	ENSG00000105618	18
ENSP00000305524	ENSG00000170892	18
ENSP00000302896	ENSG00000170889	18
ENSP00000331647	ENSG00000182909	18
ENSP00000329568	ENSG00000167634	18
ENSP00000263437	ENSG00000022556	18
ENSP00000291892	ENSG00000160439	18
ENSP00000263433	ENSG00000125503	18
ENSP00000320853	ENSG00000160469	18
ENSP00000365528	ENSG00000080031	18
ENSP00000321038	ENSG00000180089	18
ENSP00000321013	ENSG00000105063	18
ENSP00000255613	ENSG00000133247	18
ENSP00000085068	ENSG00000063241	18
ENSP00000374274	ENSG00000179954	18
ENSP00000345044	ENSG00000187550	18
ENSP00000365482	ENSG00000063244	18
ENSP00000331857	ENSG00000185792	18
ENSP00000312350	ENSG00000179873	18
ENSP00000301295	ENSG00000160505	18
ENSP00000343891	ENSG00000173572	18
ENSP00000291971	ENSG00000179709	18
ENSP00000375063	ENSG00000171487	18
ENSP00000301310	ENSG00000018869	18
ENSP00000291598	ENSG00000198440	18
ENSP00000328245	ENSG00000197951	18
ENSP00000341756	ENSG00000127903	18
ENSP00000326581	ENSG00000198300	18
ENSP00000269834	ENSG00000141946	18
ENSP00000263095	ENSG00000083844	18
ENSP00000302898	ENSG00000105146	18
ENSP00000282286	ENSG00000131845	18
ENSP00000337555	ENSG00000188785	18
ENSP00000341165	ENSG00000197128	18
ENSP00000221735	ENSG00000105136	18
ENSP00000282292	ENSG00000152439	18
ENSP00000365407	ENSG00000121406	18
ENSP00000332861	ENSG00000183647	18
ENSP00000282296	ENSG00000204519	18
ENSP00000351657	ENSG00000187568	18
ENSP00000321891	ENSG00000179909	18
ENSP00000254182	ENSG00000152443	18
ENSP00000365378	ENSG00000204514	18
ENSP00000351292	ENSG00000196724	18
ENSP00000282308	ENSG00000152454	18
ENSP00000321406	ENSG00000176293	18
ENSP00000350773	ENSG00000181894	18
ENSP00000269829	ENSG00000198131	18
ENSP00000311183	ENSG00000174586	18
ENSP00000282333	ENSG00000152475	18
ENSP00000196551	ENSG00000083845	18
ENSP00000263093	ENSG00000083807	18
ENSP00000309431	ENSG00000173213	18
ENSP00000344706	ENSG00000158270	18
ENSP00000319052	ENSG00000177143	18
ENSP00000315644	ENSG00000176890	18
ENSP00000313346	ENSG00000132199	18
ENSP00000352892	ENSG00000176105	18
ENSP00000320349	ENSG00000101574	18
ENSP00000261597	ENSG00000080986	18
ENSP00000261598	ENSG00000101596	18
ENSP00000254528	ENSG00000132205	18
ENSP00000261596	ENSG00000101577	18
ENSP00000348821	ENSG00000101605	18
ENSP00000217652	ENSG00000101608	18
ENSP00000237500	ENSG00000118680	18
ENSP00000332951	ENSG00000182653	18
ENSP00000374308	ENSG00000101680	18
ENSP00000372959	ENSG00000206422	18
ENSP00000352927	ENSG00000168502	18
ENSP00000327268	ENSG00000178127	18
ENSP00000262126	ENSG00000101745	18
ENSP00000304565	ENSG00000168461	18
ENSP00000304908	ENSG00000168454	18
ENSP00000324628	ENSG00000134265	18
ENSP00000269159	ENSG00000141401	18
ENSP00000372866	ENSG00000206373	18
ENSP00000326572	ENSG00000181626	18
ENSP00000318697	ENSG00000176014	18
ENSP00000269143	ENSG00000141385	18
ENSP00000262124	ENSG00000085415	18
ENSP00000351550	ENSG00000185755	18
ENSP00000307908	ENSG00000175322	18
ENSP00000339843	ENSG00000186481	18
ENSP00000341847	ENSG00000196525	18
ENSP00000317892	ENSG00000180777	18
ENSP00000261535	ENSG00000067900	18
ENSP00000269214	ENSG00000141446	18
ENSP00000289119	ENSG00000158201	18
ENSP00000261537	ENSG00000101752	18
ENSP00000341874	ENSG00000101782	18
ENSP00000269228	ENSG00000141458	18
ENSP00000323387	ENSG00000154065	18
ENSP00000324532	ENSG00000053747	18
ENSP00000355033	ENSG00000154040	18
ENSP00000320291	ENSG00000141447	18
ENSP00000284202	ENSG00000154059	18
ENSP00000311121	ENSG00000154611	18
ENSP00000343033	ENSG00000188985	18
ENSP00000372654	ENSG00000171885	18
ENSP00000284224	ENSG00000154080	18
ENSP00000269141	ENSG00000170558	18
ENSP00000353608	ENSG00000134762	18
ENSP00000280904	ENSG00000134755	18
ENSP00000257198	ENSG00000134765	18
ENSP00000257192	ENSG00000134760	18
ENSP00000352785	ENSG00000175065	18
ENSP00000257189	ENSG00000134757	18
ENSP00000261590	ENSG00000046604	18
ENSP00000237014	ENSG00000118271	18
ENSP00000306459	ENSG00000118276	18
ENSP00000269202	ENSG00000141434	18
ENSP00000222956	ENSG00000206228	18
ENSP00000352314	ENSG00000197705	18
ENSP00000372575	ENSG00000166960	18
ENSP00000269197	ENSG00000141431	18
ENSP00000269195	ENSG00000141429	18
ENSP00000269187	ENSG00000141424	18
ENSP00000350967	ENSG00000134759	18
ENSP00000261326	ENSG00000075643	18
ENSP00000280020	ENSG00000150477	18
ENSP00000355089	ENSG00000101489	18
ENSP00000372524	ENSG00000175886	18
ENSP00000321805	ENSG00000152214	18
ENSP00000255226	ENSG00000132874	18
ENSP00000318546	ENSG00000141469	18
ENSP00000282045	ENSG00000152229	18
ENSP00000282050	ENSG00000152234	18
ENSP00000338222	ENSG00000167210	18
ENSP00000245121	ENSG00000167216	18
ENSP00000300605	ENSG00000167220	18
ENSP00000372470	ENSG00000184125	18
ENSP00000352143	ENSG00000177576	18
ENSP00000261292	ENSG00000101670	18
ENSP00000285093	ENSG00000167315	18
ENSP00000285039	ENSG00000167306	18
ENSP00000306594	ENSG00000172361	18
ENSP00000269463	ENSG00000141639	18
ENSP00000321070	ENSG00000082212	18
ENSP00000269466	ENSG00000141642	18
ENSP00000304146	ENSG00000187323	18
ENSP00000217800	ENSG00000101751	18
ENSP00000262094	ENSG00000041353	18
ENSP00000337209	ENSG00000166510	18
ENSP00000217515	ENSG00000091164	18
ENSP00000254442	ENSG00000091157	18
ENSP00000372326	ENSG00000066926	18
ENSP00000256854	ENSG00000134440	18
ENSP00000283684	ENSG00000081923	18
ENSP00000354991	ENSG00000198796	18
ENSP00000319279	ENSG00000172175	18
ENSP00000299714	ENSG00000166562	18
ENSP00000262717	ENSG00000101542	18
ENSP00000350263	ENSG00000197563	18
ENSP00000269499	ENSG00000141664	18
ENSP00000262719	ENSG00000081913	18
ENSP00000329623	ENSG00000171791	18
ENSP00000312939	ENSG00000119537	18
ENSP00000238497	ENSG00000119541	18
ENSP00000372221	ENSG00000206075	18
ENSP00000372218	ENSG00000166634	18
ENSP00000341584	ENSG00000197641	18
ENSP00000283752	ENSG00000057149	18
ENSP00000343445	ENSG00000206073	18
ENSP00000372197	ENSG00000206072	18
ENSP00000337212	ENSG00000166396	18
ENSP00000299502	ENSG00000197632	18
ENSP00000238508	ENSG00000166404	18
ENSP00000331368	ENSG00000166401	18
ENSP00000319166	ENSG00000081138	18
ENSP00000262150	ENSG00000071991	18
ENSP00000310565	ENSG00000171451	18
ENSP00000299608	ENSG00000166479	18
ENSP00000353377	ENSG00000150636	18
ENSP00000341625	ENSG00000166347	18
ENSP00000372107	ENSG00000133313	18
ENSP00000351682	ENSG00000150656	18
ENSP00000323678	ENSG00000180011	18
ENSP00000322361	ENSG00000130856	18
ENSP00000304500	ENSG00000166377	18
ENSP00000315654	ENSG00000178342	18
ENSP00000269601	ENSG00000141759	18
ENSP00000305696	ENSG00000101546	18
ENSP00000262198	ENSG00000101544	18
ENSP00000331274	ENSG00000183518	18
ENSP00000353245	ENSG00000187624	18
ENSP00000301328	ENSG00000167699	18
ENSP00000371739	ENSG00000171861	18
ENSP00000349978	ENSG00000167693	18
ENSP00000345703	ENSG00000188804	18
ENSP00000371565	ENSG00000074660	18
ENSP00000346710	ENSG00000167716	18
ENSP00000371493	ENSG00000167711	18
ENSP00000371473	ENSG00000132386	18
ENSP00000371446	ENSG00000132383	18
ENSP00000226102	ENSG00000108958	18
ENSP00000330631	ENSG00000185924	18
ENSP00000263083	ENSG00000108963	18
ENSP00000371424	ENSG00000167720	18
ENSP00000263092	ENSG00000127804	18
ENSP00000006951	ENSG00000007168	18
ENSP00000320468	ENSG00000132361	18
ENSP00000371361	ENSG00000108381	18
ENSP00000174621	ENSG00000196689	18
ENSP00000225519	ENSG00000197417	18
ENSP00000263087	ENSG00000083457	18
ENSP00000371188	ENSG00000004660	18
ENSP00000353072	ENSG00000074370	18
ENSP00000343362	ENSG00000185722	18
ENSP00000347721	ENSG00000182557	18
ENSP00000333292	ENSG00000183018	18
ENSP00000370968	ENSG00000132382	18
ENSP00000370962	ENSG00000167741	18
ENSP00000328821	ENSG00000161905	18
ENSP00000328397	ENSG00000182853	18
ENSP00000370848	ENSG00000142507	18
ENSP00000370809	ENSG00000129219	18
ENSP00000347427	ENSG00000141503	18
ENSP00000293780	ENSG00000108556	18
ENSP00000329380	ENSG00000185245	18
ENSP00000370739	ENSG00000108515	18
ENSP00000262477	ENSG00000029725	18
ENSP00000370609	ENSG00000108559	18
ENSP00000370583	ENSG00000005100	18
ENSP00000269280	ENSG00000091592	18
ENSP00000323087	ENSG00000179314	18
ENSP00000370500	ENSG00000091622	18
ENSP00000370464	ENSG00000141485	18
ENSP00000370429	ENSG00000167858	18
ENSP00000374047	ENSG00000188101	18
ENSP00000370396	ENSG00000108839	18
ENSP00000309751	ENSG00000174327	18
ENSP00000352869	ENSG00000132514	18
ENSP00000370329	ENSG00000161944	18
ENSP00000370307	ENSG00000141505	18
ENSP00000293813	ENSG00000132535	18
ENSP00000349297	ENSG00000072778	18
ENSP00000321732	ENSG00000175826	18
ENSP00000370163	ENSG00000181856	18
ENSP00000007699	ENSG00000006047	18
ENSP00000336702	ENSG00000132507	18
ENSP00000370053	ENSG00000072818	18
ENSP00000312309	ENSG00000174292	18
ENSP00000316021	ENSG00000187838	18
ENSP00000305288	ENSG00000169992	18
ENSP00000314949	ENSG00000181222	18
ENSP00000369881	ENSG00000161960	18
ENSP00000369833	ENSG00000141504	18
ENSP00000324203	ENSG00000141499	18
ENSP00000369716	ENSG00000170004	18
ENSP00000369659	ENSG00000170049	18
ENSP00000369550	ENSG00000132518	18
ENSP00000369530	ENSG00000179593	18
ENSP00000369510	ENSG00000179477	18
ENSP00000369494	ENSG00000179148	18
ENSP00000369444	ENSG00000178999	18
ENSP00000369417	ENSG00000178921	18
ENSP00000350750	ENSG00000161970	18
ENSP00000299734	ENSG00000166579	18
ENSP00000369315	ENSG00000133026	18
ENSP00000293845	ENSG00000161973	18
ENSP00000330051	ENSG00000185156	18
ENSP00000299764	ENSG00000166596	18
ENSP00000327975	ENSG00000184544	18
ENSP00000252172	ENSG00000006788	18
ENSP00000252173	ENSG00000133020	18
ENSP00000255381	ENSG00000141048	18
ENSP00000226207	ENSG00000109061	18
ENSP00000245503	ENSG00000125414	18
ENSP00000226209	ENSG00000109063	18
ENSP00000255390	ENSG00000133028	18
ENSP00000369099	ENSG00000170222	18
ENSP00000262445	ENSG00000065559	18
ENSP00000337445	ENSG00000006744	18
ENSP00000284110	ENSG00000153976	18
ENSP00000261643	ENSG00000006695	18
ENSP00000354213	ENSG00000125430	18
ENSP00000352029	ENSG00000173658	18
ENSP00000343995	ENSG00000125409	18
ENSP00000368949	ENSG00000108448	18
ENSP00000261647	ENSG00000011295	18
ENSP00000268712	ENSG00000141027	18
ENSP00000225609	ENSG00000108474	18
ENSP00000299736	ENSG00000166582	18
ENSP00000304697	ENSG00000170315	18
ENSP00000342222	ENSG00000187688	18
ENSP00000268727	ENSG00000141040	18
ENSP00000310472	ENSG00000197566	18
ENSP00000353717	ENSG00000170160	18
ENSP00000308452	ENSG00000128422	18
ENSP00000317786	ENSG00000133030	18
ENSP00000317177	ENSG00000179598	18
ENSP00000368870	ENSG00000205309	18
ENSP00000225688	ENSG00000108551	18
ENSP00000326870	ENSG00000171962	18
ENSP00000304017	ENSG00000171953	18
ENSP00000225729	ENSG00000108591	18
ENSP00000205890	ENSG00000091536	18
ENSP00000324573	ENSG00000177731	18
ENSP00000353166	ENSG00000177302	18
ENSP00000318868	ENSG00000176974	18
ENSP00000300992	ENSG00000131885	18
ENSP00000300983	ENSG00000167494	18
ENSP00000331275	ENSG00000182953	18
ENSP00000310382	ENSG00000171931	18
ENSP00000268835	ENSG00000141127	18
ENSP00000324346	ENSG00000154025	18
ENSP00000299612	ENSG00000166484	18
ENSP00000299610	ENSG00000166482	18
ENSP00000270570	ENSG00000142494	18
ENSP00000345774	ENSG00000072210	18
ENSP00000326671	ENSG00000180638	18
ENSP00000334590	ENSG00000108602	18
ENSP00000354877	ENSG00000083290	18
ENSP00000261503	ENSG00000128487	18
ENSP00000261497	ENSG00000124422	18
ENSP00000320352	ENSG00000109016	18
ENSP00000284177	ENSG00000154035	18
ENSP00000319139	ENSG00000034152	18
ENSP00000328150	ENSG00000184185	18
ENSP00000343469	ENSG00000189251	18
ENSP00000262394	ENSG00000109046	18
ENSP00000323178	ENSG00000141068	18
ENSP00000305638	ENSG00000168937	18
ENSP00000327251	ENSG00000007171	18
ENSP00000262393	ENSG00000087095	18
ENSP00000003607	ENSG00000004142	18
ENSP00000226218	ENSG00000109072	18
ENSP00000368351	ENSG00000004139	18
ENSP00000262401	ENSG00000076351	18
ENSP00000316202	ENSG00000007216	18
ENSP00000226253	ENSG00000109107	18
ENSP00000323300	ENSG00000076382	18
ENSP00000301037	ENSG00000167524	18
ENSP00000319104	ENSG00000109111	18
ENSP00000301043	ENSG00000109113	18
ENSP00000347969	ENSG00000198242	18
ENSP00000268766	ENSG00000160602	18
ENSP00000254928	ENSG00000132591	18
ENSP00000333941	ENSG00000132589	18
ENSP00000368173	ENSG00000167536	18
ENSP00000312942	ENSG00000063015	18
ENSP00000317721	ENSG00000179761	18
ENSP00000346291	ENSG00000196535	18
ENSP00000225387	ENSG00000108255	18
ENSP00000261716	ENSG00000160551	18
ENSP00000302657	ENSG00000168792	18
ENSP00000225394	ENSG00000108262	18
ENSP00000354806	ENSG00000198720	18
ENSP00000373419	ENSG00000167549	18
ENSP00000269033	ENSG00000141298	18
ENSP00000322003	ENSG00000176927	18
ENSP00000247026	ENSG00000126653	18
ENSP00000261707	ENSG00000108576	18
ENSP00000261714	ENSG00000108578	18
ENSP00000225719	ENSG00000108582	18
ENSP00000313171	ENSG00000176208	18
ENSP00000247271	ENSG00000126861	18
ENSP00000333779	ENSG00000185862	18
ENSP00000312837	ENSG00000131242	18
ENSP00000340519	ENSG00000185158	18
ENSP00000351132	ENSG00000126858	18
ENSP00000327191	ENSG00000132141	18
ENSP00000367787	ENSG00000005156	18
ENSP00000338408	ENSG00000185379	18
ENSP00000354075	ENSG00000073536	18
ENSP00000350843	ENSG00000196883	18
ENSP00000340652	ENSG00000129270	18
ENSP00000341427	ENSG00000187929	18
ENSP00000351433	ENSG00000198660	18
ENSP00000251312	ENSG00000108272	18
ENSP00000250156	ENSG00000129282	18
ENSP00000344789	ENSG00000132142	18
ENSP00000292964	ENSG00000161326	18
ENSP00000005279	ENSG00000006114	18
ENSP00000268854	ENSG00000141141	18
ENSP00000308540	ENSG00000174093	18
ENSP00000345060	ENSG00000188888	18
ENSP00000225426	ENSG00000108294	18
ENSP00000367336	ENSG00000125691	18
ENSP00000323927	ENSG00000161381	18
ENSP00000225430	ENSG00000108298	18
ENSP00000264658	ENSG00000108306	18
ENSP00000300647	ENSG00000167258	18
ENSP00000269582	ENSG00000141744	18
ENSP00000269571	ENSG00000141736	18
ENSP00000269578	ENSG00000141741	18
ENSP00000367157	ENSG00000204913	18
ENSP00000209728	ENSG00000094804	18
ENSP00000269577	ENSG00000131747	18
ENSP00000264651	ENSG00000167916	18
ENSP00000334798	ENSG00000186393	18
ENSP00000269576	ENSG00000186395	18
ENSP00000251643	ENSG00000187242	18
ENSP00000167588	ENSG00000171431	18
ENSP00000209718	ENSG00000108244	18
ENSP00000347823	ENSG00000196859	18
ENSP00000366984	ENSG00000204889	18
ENSP00000366972	ENSG00000204885	18
ENSP00000332144	ENSG00000184928	18
ENSP00000366967	ENSG00000204881	18
ENSP00000007735	ENSG00000006059	18
ENSP00000251646	ENSG00000131738	18
ENSP00000251648	ENSG00000131737	18
ENSP00000251645	ENSG00000094796	18
ENSP00000225550	ENSG00000108417	18
ENSP00000246646	ENSG00000171360	18
ENSP00000225899	ENSG00000108759	18
ENSP00000329165	ENSG00000126337	18
ENSP00000246635	ENSG00000171401	18
ENSP00000254043	ENSG00000171346	18
ENSP00000355124	ENSG00000171345	18
ENSP00000246662	ENSG00000171403	18
ENSP00000167586	ENSG00000186847	18
ENSP00000301653	ENSG00000186832	18
ENSP00000319235	ENSG00000186831	18
ENSP00000309392	ENSG00000173805	18
ENSP00000317232	ENSG00000141756	18
ENSP00000293303	ENSG00000161594	18
ENSP00000314608	ENSG00000178502	18
ENSP00000253792	ENSG00000131473	18
ENSP00000366766	ENSG00000204815	18
ENSP00000313311	ENSG00000168259	18
ENSP00000251642	ENSG00000108771	18
ENSP00000345689	ENSG00000108774	18
ENSP00000264661	ENSG00000089558	18
ENSP00000301671	ENSG00000167925	18
ENSP00000264649	ENSG00000033627	18
ENSP00000225927	ENSG00000108784	18
ENSP00000225928	ENSG00000108785	18
ENSP00000225929	ENSG00000108786	18
ENSP00000163059	ENSG00000068120	18
ENSP00000251413	ENSG00000131462	18
ENSP00000251412	ENSG00000037042	18
ENSP00000264646	ENSG00000108799	18
ENSP00000246914	ENSG00000126562	18
ENSP00000253799	ENSG00000131480	18
ENSP00000312326	ENSG00000131471	18
ENSP00000253801	ENSG00000131482	18
ENSP00000353355	ENSG00000108825	18
ENSP00000347872	ENSG00000108828	18
ENSP00000225973	ENSG00000108830	18
ENSP00000350283	ENSG00000012048	18
ENSP00000322628	ENSG00000175906	18
ENSP00000262415	ENSG00000067596	18
ENSP00000226004	ENSG00000108861	18
ENSP00000348885	ENSG00000161647	18
ENSP00000225995	ENSG00000108852	18
ENSP00000293404	ENSG00000161653	18
ENSP00000269097	ENSG00000141349	18
ENSP00000225983	ENSG00000108840	18
ENSP00000293414	ENSG00000161664	18
ENSP00000262418	ENSG00000004939	18
ENSP00000053867	ENSG00000030582	18
ENSP00000373727	ENSG00000005961	18
ENSP00000335486	ENSG00000186566	18
ENSP00000200557	ENSG00000073670	18
ENSP00000262414	ENSG00000108883	18
ENSP00000253408	ENSG00000131095	18
ENSP00000335241	ENSG00000186185	18
ENSP00000341504	ENSG00000172992	18
ENSP00000314440	ENSG00000181513	18
ENSP00000342059	ENSG00000006062	18
ENSP00000333071	ENSG00000184525	18
ENSP00000349784	ENSG00000204652	18
ENSP00000340820	ENSG00000186868	18
ENSP00000366062	ENSG00000176681	18
ENSP00000335617	ENSG00000161571	18
ENSP00000225282	ENSG00000073969	18
ENSP00000066544	ENSG00000004897	18
ENSP00000347055	ENSG00000198336	18
ENSP00000262017	ENSG00000056345	18
ENSP00000320324	ENSG00000141279	18
ENSP00000290208	ENSG00000159111	18
ENSP00000269025	ENSG00000141294	18
ENSP00000290216	ENSG00000141295	18
ENSP00000225573	ENSG00000108439	18
ENSP00000302547	ENSG00000170703	18
ENSP00000365863	ENSG00000136436	18
ENSP00000348205	ENSG00000159199	18
ENSP00000300404	ENSG00000167080	18
ENSP00000300408	ENSG00000167085	18
ENSP00000172229	ENSG00000064300	18
ENSP00000007722	ENSG00000005884	18
ENSP00000007708	ENSG00000005882	18
ENSP00000320510	ENSG00000108819	18
ENSP00000225964	ENSG00000108821	18
ENSP00000017003	ENSG00000015532	18
ENSP00000225969	ENSG00000108826	18
ENSP00000225972	ENSG00000108829	18
ENSP00000300441	ENSG00000167107	18
ENSP00000258969	ENSG00000136457	18
ENSP00000258955	ENSG00000136444	18
ENSP00000268933	ENSG00000049283	18
ENSP00000006658	ENSG00000006282	18
ENSP00000352011	ENSG00000006283	18
ENSP00000285238	ENSG00000108846	18
ENSP00000285243	ENSG00000154945	18
ENSP00000311184	ENSG00000173714	18
ENSP00000365572	ENSG00000011052	18
ENSP00000299335	ENSG00000166260	18
ENSP00000225298	ENSG00000011260	18
ENSP00000340363	ENSG00000154975	18
ENSP00000365530	ENSG00000166263	18
ENSP00000262065	ENSG00000108960	18
ENSP00000268896	ENSG00000141179	18
ENSP00000284061	ENSG00000153933	18
ENSP00000262288	ENSG00000121064	18
ENSP00000284073	ENSG00000153944	18
ENSP00000225371	ENSG00000121053	18
ENSP00000374228	ENSG00000167419	18
ENSP00000344419	ENSG00000005381	18
ENSP00000347929	ENSG00000005379	18
ENSP00000240361	ENSG00000121101	18
ENSP00000312411	ENSG00000175175	18
ENSP00000300900	ENSG00000167434	18
ENSP00000352977	ENSG00000175090	18
ENSP00000259008	ENSG00000136492	18
ENSP00000331401	ENSG00000087995	18
ENSP00000374171	ENSG00000170921	18
ENSP00000342539	ENSG00000188905	18
ENSP00000290866	ENSG00000159640	18
ENSP00000318212	ENSG00000173826	18
ENSP00000354927	ENSG00000198909	18
ENSP00000337518	ENSG00000108592	18
ENSP00000225507	ENSG00000108375	18
ENSP00000336701	ENSG00000108384	18
ENSP00000284116	ENSG00000153982	18
ENSP00000251241	ENSG00000108406	18
ENSP00000262291	ENSG00000062716	18
ENSP00000320797	ENSG00000108423	18
ENSP00000083182	ENSG00000062725	18
ENSP00000335229	ENSG00000187013	18
ENSP00000316512	ENSG00000146872	18
ENSP00000308344	ENSG00000136485	18
ENSP00000258975	ENSG00000136463	18
ENSP00000336655	ENSG00000125695	18
ENSP00000352308	ENSG00000198231	18
ENSP00000333157	ENSG00000136487	18
ENSP00000316360	ENSG00000204414	18
ENSP00000312673	ENSG00000189162	18
ENSP00000313104	ENSG00000204401	18
ENSP00000325713	ENSG00000176809	18
ENSP00000284400	ENSG00000154240	18
ENSP00000351524	ENSG00000198265	18
ENSP00000307208	ENSG00000171634	18
ENSP00000319991	ENSG00000108932	18
ENSP00000262139	ENSG00000070540	18
ENSP00000348627	ENSG00000141338	18
ENSP00000269081	ENSG00000154263	18
ENSP00000351997	ENSG00000108984	18
ENSP00000243457	ENSG00000123700	18
ENSP00000324967	ENSG00000069188	18
ENSP00000225577	ENSG00000108443	18
ENSP00000307513	ENSG00000011028	18
ENSP00000333268	ENSG00000136488	18
ENSP00000317618	ENSG00000136480	18
ENSP00000225792	ENSG00000108654	18
ENSP00000284384	ENSG00000154229	18
ENSP00000352976	ENSG00000196704	18
ENSP00000284425	ENSG00000154262	18
ENSP00000350467	ENSG00000109065	18
ENSP00000320076	ENSG00000182040	18
ENSP00000301585	ENSG00000167862	18
ENSP00000245539	ENSG00000125445	18
ENSP00000317636	ENSG00000108469	18
ENSP00000364334	ENSG00000108479	18
ENSP00000374221	ENSG00000188878	18
ENSP00000293215	ENSG00000108504	18
ENSP00000301607	ENSG00000167880	18
ENSP00000314973	ENSG00000161542	18
ENSP00000322775	ENSG00000129667	18
ENSP00000293230	ENSG00000161544	18
ENSP00000341543	ENSG00000181038	18
ENSP00000310572	ENSG00000087191	18
ENSP00000006839	ENSG00000007314	18
ENSP00000347310	ENSG00000141337	18
ENSP00000351410	ENSG00000108946	18
ENSP00000319766	ENSG00000154265	18
ENSP00000334132	ENSG00000187141	18
ENSP00000330141	ENSG00000170190	18
ENSP00000348200	ENSG00000183271	18
ENSP00000325355	ENSG00000177303	18
ENSP00000301634	ENSG00000167900	18
ENSP00000344549	ENSG00000141527	18
ENSP00000333837	ENSG00000183093	18
ENSP00000331555	ENSG00000185269	18
ENSP00000304283	ENSG00000169750	18
ENSP00000303356	ENSG00000169738	18
ENSP00000374364	ENSG00000169718	18
ENSP00000342251	ENSG00000187603	18
ENSP00000337854	ENSG00000169660	18
ENSP00000328938	ENSG00000183077	18
ENSP00000344689	ENSG00000167281	18
ENSP00000355384	ENSG00000181045	18
ENSP00000288439	ENSG00000157637	18
ENSP00000331817	ENSG00000183684	18
ENSP00000331719	ENSG00000185813	18
ENSP00000269373	ENSG00000141560	18
ENSP00000293860	ENSG00000161980	18
ENSP00000283936	ENSG00000153822	18
ENSP00000348477	ENSG00000133195	18
ENSP00000156626	ENSG00000070526	18
ENSP00000323583	ENSG00000180843	18
ENSP00000364122	ENSG00000204283	18
ENSP00000311265	ENSG00000173918	18
ENSP00000252951	ENSG00000130656	18
ENSP00000219406	ENSG00000185615	18
ENSP00000372398	ENSG00000103200	18
ENSP00000293874	ENSG00000161992	18
ENSP00000321971	ENSG00000140983	18
ENSP00000293882	ENSG00000161999	18
ENSP00000248142	ENSG00000127580	18
ENSP00000262301	ENSG00000103227	18
ENSP00000332212	ENSG00000183193	18
ENSP00000342335	ENSG00000141526	18
ENSP00000251595	ENSG00000188536	18
ENSP00000262305	ENSG00000090565	18
ENSP00000248139	ENSG00000197562	18
ENSP00000293892	ENSG00000162006	18
ENSP00000313029	ENSG00000127586	18
ENSP00000301702	ENSG00000167949	18
ENSP00000234798	ENSG00000116176	18
ENSP00000334201	ENSG00000196364	18
ENSP00000354895	ENSG00000187535	18
ENSP00000225768	ENSG00000178607	18
ENSP00000269064	ENSG00000141325	18
ENSP00000342216	ENSG00000154258	18
ENSP00000311970	ENSG00000172794	18
ENSP00000338645	ENSG00000161509	18
ENSP00000293195	ENSG00000161513	18
ENSP00000307821	ENSG00000172782	18
ENSP00000245552	ENSG00000125458	18
ENSP00000200181	ENSG00000132470	18
ENSP00000262765	ENSG00000129646	18
ENSP00000364011	ENSG00000141519	18
ENSP00000305692	ENSG00000171298	18
ENSP00000306760	ENSG00000169683	18
ENSP00000363777	ENSG00000169710	18
ENSP00000324464	ENSG00000141551	18
ENSP00000363739	ENSG00000141562	18
ENSP00000262763	ENSG00000108669	18
ENSP00000324196	ENSG00000181409	18
ENSP00000322808	ENSG00000161998	18
ENSP00000268661	ENSG00000140986	18
ENSP00000341885	ENSG00000140988	18
ENSP00000307272	ENSG00000141564	18
ENSP00000341952	ENSG00000103253	18
ENSP00000308312	ENSG00000171595	18
ENSP00000374292	ENSG00000176155	18
ENSP00000312027	ENSG00000173762	18
ENSP00000342228	ENSG00000178927	18
ENSP00000346992	ENSG00000206178	18
ENSP00000329466	ENSG00000187531	18
ENSP00000328858	ENSG00000183010	18
ENSP00000301686	ENSG00000130731	18
ENSP00000301724	ENSG00000167965	18
ENSP00000315859	ENSG00000205937	18
ENSP00000307481	ENSG00000162066	18
ENSP00000371763	ENSG00000205918	18
ENSP00000219596	ENSG00000103313	18
ENSP00000301749	ENSG00000167984	18
ENSP00000246949	ENSG00000126594	18
ENSP00000246957	ENSG00000126602	18
ENSP00000294016	ENSG00000162104	18
ENSP00000269347	ENSG00000141542	18
ENSP00000199708	ENSG00000086506	18
ENSP00000219548	ENSG00000103266	18
ENSP00000219535	ENSG00000103254	18
ENSP00000306864	ENSG00000168140	18
ENSP00000262613	ENSG00000109062	18
ENSP00000293217	ENSG00000161533	18
ENSP00000313681	ENSG00000176170	18
ENSP00000302916	ENSG00000070495	18
ENSP00000293233	ENSG00000161547	18
ENSP00000312355	ENSG00000173818	18
ENSP00000269349	ENSG00000141543	18
ENSP00000301694	ENSG00000103245	18
ENSP00000191922	ENSG00000065054	18
ENSP00000301740	ENSG00000167978	18
ENSP00000375099	ENSG00000172460	18
ENSP00000349627	ENSG00000197253	18
ENSP00000210187	ENSG00000167964	18
ENSP00000304586	ENSG00000168096	18
ENSP00000371310	ENSG00000187555	18
ENSP00000219627	ENSG00000103342	18
ENSP00000261660	ENSG00000103381	18
ENSP00000219551	ENSG00000103269	18
ENSP00000373562	ENSG00000179583	18
ENSP00000263013	ENSG00000103222	18
ENSP00000205557	ENSG00000091262	18
ENSP00000219431	ENSG00000103152	18
ENSP00000332117	ENSG00000206147	18
ENSP00000324763	ENSG00000127578	18
ENSP00000293880	ENSG00000161996	18
ENSP00000329161	ENSG00000184640	18
ENSP00000269392	ENSG00000141577	18
ENSP00000293937	ENSG00000162040	18
ENSP00000219481	ENSG00000103202	18
ENSP00000250894	ENSG00000138834	18
ENSP00000345436	ENSG00000167971	18
ENSP00000251166	ENSG00000103426	18
ENSP00000263012	ENSG00000103226	18
ENSP00000370883	ENSG00000185164	18
ENSP00000318646	ENSG00000134419	18
ENSP00000374118	ENSG00000157106	18
ENSP00000322316	ENSG00000167186	18
ENSP00000301956	ENSG00000166743	18
ENSP00000308772	ENSG00000175311	18
ENSP00000350874	ENSG00000197006	18
ENSP00000374049	ENSG00000175267	18
ENSP00000261374	ENSG00000122254	18
ENSP00000322421	ENSG00000206172	18
ENSP00000293922	ENSG00000167957	18
ENSP00000262303	ENSG00000063854	18
ENSP00000355084	ENSG00000198736	18
ENSP00000344220	ENSG00000140992	18
ENSP00000262300	ENSG00000127564	18
ENSP00000371652	ENSG00000205886	18
ENSP00000283027	ENSG00000103274	18
ENSP00000300006	ENSG00000166780	18
ENSP00000300113	ENSG00000166869	18
ENSP00000314606	ENSG00000181523	18
ENSP00000307549	ENSG00000171246	18
ENSP00000364083	ENSG00000204277	18
ENSP00000262316	ENSG00000007384	18
ENSP00000349270	ENSG00000206177	18
ENSP00000331065	ENSG00000182676	18
ENSP00000332656	ENSG00000182156	18
ENSP00000219066	ENSG00000065057	18
ENSP00000301698	ENSG00000167945	18
ENSP00000337816	ENSG00000008516	18
ENSP00000310998	ENSG00000103174	18
ENSP00000300036	ENSG00000133392	18
ENSP00000219599	ENSG00000103316	18
ENSP00000286096	ENSG00000155666	18
ENSP00000321988	ENSG00000196502	18
ENSP00000331127	ENSG00000183336	18
ENSP00000353238	ENSG00000197471	18
ENSP00000219771	ENSG00000103485	18
ENSP00000219789	ENSG00000103502	18
ENSP00000310094	ENSG00000149930	18
ENSP00000372254	ENSG00000172236	18
ENSP00000007390	ENSG00000007520	18
ENSP00000372193	ENSG00000103249	18
ENSP00000262304	ENSG00000008710	18
ENSP00000005995	ENSG00000007038	18
ENSP00000354108	ENSG00000122390	18
ENSP00000268261	ENSG00000140650	18
ENSP00000343488	ENSG00000103356	18
ENSP00000300682	ENSG00000167280	18
ENSP00000319979	ENSG00000175711	18
ENSP00000300784	ENSG00000167363	18
ENSP00000215539	ENSG00000099769	18
ENSP00000301729	ENSG00000167969	18
ENSP00000371818	ENSG00000167972	18
ENSP00000268251	ENSG00000183044	18
ENSP00000320243	ENSG00000006007	18
ENSP00000007516	ENSG00000004779	18
ENSP00000373828	ENSG00000197599	18
ENSP00000311447	ENSG00000174939	18
ENSP00000341217	ENSG00000103355	18
ENSP00000219700	ENSG00000103415	18
ENSP00000373996	ENSG00000196678	18
ENSP00000343645	ENSG00000132207	18
ENSP00000325239	ENSG00000180209	18
ENSP00000322498	ENSG00000179918	18
ENSP00000349252	ENSG00000005844	18
ENSP00000369777	ENSG00000169957	18
ENSP00000007264	ENSG00000007376	18
ENSP00000262302	ENSG00000095906	18
ENSP00000327801	ENSG00000185624	18
ENSP00000316938	ENSG00000167968	18
ENSP00000306390	ENSG00000172382	18
ENSP00000219611	ENSG00000103326	18
ENSP00000322716	ENSG00000140632	18
ENSP00000309117	ENSG00000078328	18
ENSP00000211076	ENSG00000095917	18
ENSP00000301717	ENSG00000162032	18
ENSP00000343042	ENSG00000080603	18
ENSP00000329968	ENSG00000156873	18
ENSP00000254108	ENSG00000089280	18
ENSP00000268297	ENSG00000156886	18
ENSP00000330714	ENSG00000185051	18
ENSP00000314030	ENSG00000069345	18
ENSP00000343248	ENSG00000188322	18
ENSP00000338742	ENSG00000197165	18
ENSP00000349595	ENSG00000196296	18
ENSP00000309939	ENSG00000174992	18
ENSP00000319918	ENSG00000129636	18
ENSP00000313504	ENSG00000102893	18
ENSP00000248114	ENSG00000127554	18
ENSP00000331815	ENSG00000183751	18
ENSP00000330918	ENSG00000184207	18
ENSP00000326531	ENSG00000131652	18
ENSP00000318674	ENSG00000127585	18
ENSP00000293886	ENSG00000162002	18
ENSP00000287667	ENSG00000103512	18
ENSP00000327916	ENSG00000183549	18
ENSP00000327453	ENSG00000183747	18
ENSP00000268379	ENSG00000140740	18
ENSP00000268383	ENSG00000140743	18
ENSP00000248098	ENSG00000206053	18
ENSP00000350934	ENSG00000177548	18
ENSP00000160827	ENSG00000079616	18
ENSP00000279387	ENSG00000149923	18
ENSP00000263025	ENSG00000102882	18
ENSP00000306279	ENSG00000169344	18
ENSP00000300087	ENSG00000166847	18
ENSP00000345892	ENSG00000072864	18
ENSP00000370822	ENSG00000103534	18
ENSP00000306473	ENSG00000171241	18
ENSP00000319730	ENSG00000052344	18
ENSP00000268296	ENSG00000140678	18
ENSP00000262134	ENSG00000087253	18
ENSP00000219833	ENSG00000103546	18
ENSP00000161006	ENSG00000005001	18
ENSP00000351401	ENSG00000196557	18
ENSP00000329757	ENSG00000185883	18
ENSP00000283429	ENSG00000153406	18
ENSP00000262374	ENSG00000033011	18
ENSP00000322807	ENSG00000179889	18
ENSP00000219054	ENSG00000066813	18
ENSP00000317872	ENSG00000122257	18
ENSP00000219302	ENSG00000103024	18
ENSP00000340510	ENSG00000118898	18
ENSP00000262365	ENSG00000118894	18
ENSP00000339196	ENSG00000185864	18
ENSP00000339221	ENSG00000181625	18
ENSP00000300870	ENSG00000185947	18
ENSP00000262384	ENSG00000102921	18
ENSP00000354933	ENSG00000198848	18
ENSP00000290567	ENSG00000159398	18
ENSP00000348799	ENSG00000166669	18
ENSP00000346048	ENSG00000169246	18
ENSP00000331873	ENSG00000155319	18
ENSP00000219320	ENSG00000103042	18
ENSP00000299345	ENSG00000150394	18
ENSP00000349439	ENSG00000153066	18
ENSP00000372112	ENSG00000180185	18
ENSP00000318944	ENSG00000131653	18
ENSP00000263026	ENSG00000103319	18
ENSP00000289932	ENSG00000158865	18
ENSP00000348964	ENSG00000197476	18
ENSP00000345282	ENSG00000166123	18
ENSP00000369488	ENSG00000205450	18
ENSP00000290649	ENSG00000159461	18
ENSP00000219660	ENSG00000103375	18
ENSP00000322524	ENSG00000179958	18
ENSP00000258214	ENSG00000135736	18
ENSP00000299752	ENSG00000166589	18
ENSP00000299759	ENSG00000166592	18
ENSP00000314145	ENSG00000172824	18
ENSP00000300093	ENSG00000166851	18
ENSP00000322439	ENSG00000178952	18
ENSP00000309945	ENSG00000169682	18
ENSP00000268446	ENSG00000140795	18
ENSP00000344115	ENSG00000179776	18
ENSP00000291041	ENSG00000159792	18
ENSP00000351769	ENSG00000167264	18
ENSP00000343103	ENSG00000132600	18
ENSP00000368431	ENSG00000062038	18
ENSP00000268794	ENSG00000039068	18
ENSP00000304440	ENSG00000103044	18
ENSP00000305687	ENSG00000168802	18
ENSP00000256797	ENSG00000134398	18
ENSP00000311847	ENSG00000153048	18
ENSP00000353216	ENSG00000205454	18
ENSP00000285737	ENSG00000102910	18
ENSP00000219271	ENSG00000102996	18
ENSP00000305355	ENSG00000166501	18
ENSP00000327179	ENSG00000141076	18
ENSP00000288040	ENSG00000157322	18
ENSP00000327489	ENSG00000196696	18
ENSP00000368192	ENSG00000157353	18
ENSP00000313052	ENSG00000176615	18
ENSP00000326900	ENSG00000090905	18
ENSP00000349977	ENSG00000013364	18
ENSP00000314124	ENSG00000102886	18
ENSP00000346720	ENSG00000198229	18
ENSP00000311030	ENSG00000140798	18
ENSP00000251102	ENSG00000070729	18
ENSP00000262506	ENSG00000070770	18
ENSP00000219301	ENSG00000103023	18
ENSP00000299697	ENSG00000166548	18
ENSP00000317842	ENSG00000172831	18
ENSP00000219240	ENSG00000102967	18
ENSP00000348170	ENSG00000197711	18
ENSP00000228226	ENSG00000205103	18
ENSP00000307983	ENSG00000118557	18
ENSP00000262375	ENSG00000103423	18
ENSP00000287497	ENSG00000169896	18
ENSP00000334247	ENSG00000186709	18
ENSP00000289416	ENSG00000005187	18
ENSP00000261772	ENSG00000090861	18
ENSP00000350596	ENSG00000197017	18
ENSP00000262144	ENSG00000103091	18
ENSP00000303129	ENSG00000171724	18
ENSP00000333406	ENSG00000186153	18
ENSP00000258168	ENSG00000135697	18
ENSP00000219150	ENSG00000102879	18
ENSP00000325677	ENSG00000103549	18
ENSP00000262502	ENSG00000070915	18
ENSP00000368982	ENSG00000140854	18
ENSP00000345659	ENSG00000168748	18
ENSP00000318557	ENSG00000124067	18
ENSP00000348234	ENSG00000198650	18
ENSP00000268483	ENSG00000140830	18
ENSP00000248272	ENSG00000127688	18
ENSP00000268613	ENSG00000140945	18
ENSP00000262430	ENSG00000103150	18
ENSP00000219439	ENSG00000103160	18
ENSP00000367815	ENSG00000154099	18
ENSP00000262429	ENSG00000064270	18
ENSP00000332549	ENSG00000183454	18
ENSP00000297679	ENSG00000099377	18
ENSP00000219070	ENSG00000087245	18
ENSP00000254235	ENSG00000121281	18
ENSP00000346572	ENSG00000169203	18
ENSP00000301012	ENSG00000167508	18
ENSP00000367635	ENSG00000174177	18
ENSP00000307889	ENSG00000167526	18
ENSP00000261615	ENSG00000015413	18
ENSP00000338673	ENSG00000185324	18
ENSP00000268281	ENSG00000178226	18
ENSP00000304782	ENSG00000172828	18
ENSP00000316786	ENSG00000176387	18
ENSP00000268797	ENSG00000141098	18
ENSP00000332340	ENSG00000182810	18
ENSP00000341051	ENSG00000140839	18
ENSP00000268704	ENSG00000197912	18
ENSP00000268699	ENSG00000141013	18
ENSP00000341641	ENSG00000188403	18
ENSP00000331912	ENSG00000182256	18
ENSP00000261609	ENSG00000128731	18
ENSP00000334958	ENSG00000159753	18
ENSP00000369041	ENSG00000088682	18
ENSP00000374539	ENSG00000185520	18
ENSP00000349325	ENSG00000206190	18
ENSP00000315947	ENSG00000178081	18
ENSP00000330626	ENSG00000179280	18
ENSP00000352933	ENSG00000198555	18
ENSP00000219084	ENSG00000177200	18
ENSP00000268795	ENSG00000167261	18
ENSP00000326538	ENSG00000157335	18
ENSP00000367615	ENSG00000198931	18
ENSP00000333735	ENSG00000185823	18
ENSP00000245206	ENSG00000125166	18
ENSP00000289798	ENSG00000158766	18
ENSP00000354852	ENSG00000198838	18
ENSP00000372231	ENSG00000134146	18
ENSP00000372532	ENSG00000187646	18
ENSP00000344295	ENSG00000188626	18
ENSP00000260402	ENSG00000137841	18
ENSP00000369342	ENSG00000155372	18
ENSP00000340627	ENSG00000187536	18
ENSP00000369257	ENSG00000103494	18
ENSP00000310520	ENSG00000175595	18
ENSP00000290949	ENSG00000159720	18
ENSP00000306117	ENSG00000168872	18
ENSP00000351314	ENSG00000205220	18
ENSP00000268482	ENSG00000140829	18
ENSP00000308351	ENSG00000168404	18
ENSP00000300589	ENSG00000167207	18
ENSP00000306752	ENSG00000169627	18
ENSP00000262519	ENSG00000099381	18
ENSP00000299564	ENSG00000166446	18
ENSP00000351990	ENSG00000159593	18
ENSP00000260404	ENSG00000137843	18
ENSP00000326227	ENSG00000092529	18
ENSP00000263805	ENSG00000103994	18
ENSP00000308430	ENSG00000103018	18
ENSP00000267857	ENSG00000140297	18
ENSP00000346937	ENSG00000182794	18
ENSP00000367585	ENSG00000167522	18
ENSP00000261891	ENSG00000035664	18
ENSP00000220058	ENSG00000103707	18
ENSP00000372479	ENSG00000166206	18
ENSP00000373902	ENSG00000067365	18
ENSP00000261381	ENSG00000103489	18
ENSP00000219299	ENSG00000103021	18
ENSP00000344364	ENSG00000125122	18
ENSP00000330606	ENSG00000182601	18
ENSP00000215095	ENSG00000099365	18
ENSP00000319788	ENSG00000181019	18
ENSP00000254950	ENSG00000132612	18
ENSP00000309649	ENSG00000174990	18
ENSP00000373622	ENSG00000167540	18
ENSP00000346112	ENSG00000140199	18
ENSP00000316589	ENSG00000141084	18
ENSP00000371275	ENSG00000168775	18
ENSP00000321029	ENSG00000178997	18
ENSP00000370337	ENSG00000103995	18
ENSP00000261884	ENSG00000103671	18
ENSP00000348422	ENSG00000198159	18
ENSP00000371462	ENSG00000166963	18
ENSP00000307298	ENSG00000169018	18
ENSP00000314556	ENSG00000137831	18
ENSP00000261917	ENSG00000138622	18
ENSP00000313299	ENSG00000181827	18
ENSP00000268057	ENSG00000140463	18
ENSP00000342154	ENSG00000198064	18
ENSP00000268603	ENSG00000140937	18
ENSP00000330812	ENSG00000183921	18
ENSP00000336927	ENSG00000149925	18
ENSP00000254942	ENSG00000132604	18
ENSP00000369283	ENSG00000205412	18
ENSP00000353720	ENSG00000196959	18
ENSP00000219252	ENSG00000102978	18
ENSP00000314736	ENSG00000157423	18
ENSP00000346659	ENSG00000104044	18
ENSP00000268793	ENSG00000141096	18
ENSP00000283694	ENSG00000153613	18
ENSP00000219368	ENSG00000103089	18
ENSP00000262424	ENSG00000103196	18
ENSP00000219334	ENSG00000103056	18
ENSP00000342169	ENSG00000151575	18
ENSP00000332773	ENSG00000174498	18
ENSP00000258886	ENSG00000136381	18
ENSP00000373423	ENSG00000182768	18
ENSP00000371610	ENSG00000205871	18
ENSP00000369714	ENSG00000185088	18
ENSP00000290881	ENSG00000196123	18
ENSP00000300797	ENSG00000167371	18
ENSP00000299798	ENSG00000135740	18
ENSP00000288071	ENSG00000157349	18
ENSP00000307508	ENSG00000172137	18
ENSP00000162330	ENSG00000050820	18
ENSP00000325448	ENSG00000065427	18
ENSP00000268695	ENSG00000141012	18
ENSP00000335592	ENSG00000186297	18
ENSP00000319531	ENSG00000140905	18
ENSP00000156471	ENSG00000021776	18
ENSP00000344223	ENSG00000140943	18
ENSP00000325527	ENSG00000166147	18
ENSP00000308753	ENSG00000138594	18
ENSP00000261887	ENSG00000103657	18
ENSP00000311430	ENSG00000174444	18
ENSP00000326817	ENSG00000180979	18
ENSP00000249842	ENSG00000129009	18
ENSP00000368941	ENSG00000167196	18
ENSP00000300107	ENSG00000166855	18
ENSP00000261908	ENSG00000067141	18
ENSP00000216327	ENSG00000100439	18
ENSP00000344674	ENSG00000100867	18
ENSP00000288050	ENSG00000090857	18
ENSP00000341206	ENSG00000140835	18
ENSP00000367957	ENSG00000184517	18
ENSP00000343376	ENSG00000140961	18
ENSP00000317714	ENSG00000103496	18
ENSP00000312129	ENSG00000168418	18
ENSP00000367609	ENSG00000205022	18
ENSP00000368614	ENSG00000039523	18
ENSP00000333771	ENSG00000183591	18
ENSP00000348611	ENSG00000040199	18
ENSP00000283930	ENSG00000153815	18
ENSP00000260357	ENSG00000137802	18
ENSP00000307214	ENSG00000168806	18
ENSP00000300283	ENSG00000166998	18
ENSP00000354294	ENSG00000168925	18
ENSP00000302239	ENSG00000138592	18
ENSP00000260433	ENSG00000137869	18
ENSP00000310244	ENSG00000172575	18
ENSP00000260361	ENSG00000137806	18
ENSP00000317790	ENSG00000137877	18
ENSP00000281282	ENSG00000128849	18
ENSP00000327290	ENSG00000137809	18
ENSP00000341550	ENSG00000188467	18
ENSP00000299022	ENSG00000166035	18
ENSP00000319739	ENSG00000117906	18
ENSP00000267978	ENSG00000140400	18
ENSP00000374949	ENSG00000211794	18
ENSP00000262510	ENSG00000140853	18
ENSP00000283760	ENSG00000153666	18
ENSP00000327943	ENSG00000140675	18
ENSP00000317442	ENSG00000135686	18
ENSP00000249760	ENSG00000128928	18
ENSP00000329887	ENSG00000184543	18
ENSP00000374302	ENSG00000168803	18
ENSP00000299642	ENSG00000166509	18
ENSP00000164305	ENSG00000069943	18
ENSP00000302777	ENSG00000198211	18
ENSP00000261845	ENSG00000069956	18
ENSP00000268053	ENSG00000140459	18
ENSP00000342433	ENSG00000186073	18
ENSP00000370259	ENSG00000104064	18
ENSP00000354217	ENSG00000167178	18
ENSP00000258888	ENSG00000136383	18
ENSP00000267845	ENSG00000140287	18
ENSP00000219919	ENSG00000103569	18
ENSP00000302393	ENSG00000171989	18
ENSP00000268043	ENSG00000140451	18
ENSP00000288111	ENSG00000157379	18
ENSP00000193403	ENSG00000072110	18
ENSP00000318318	ENSG00000178802	18
ENSP00000258884	ENSG00000136379	18
ENSP00000280083	ENSG00000150527	18
ENSP00000284262	ENSG00000154118	18
ENSP00000329990	ENSG00000183206	18
ENSP00000337196	ENSG00000087263	18
ENSP00000268782	ENSG00000141086	18
ENSP00000320646	ENSG00000176715	18
ENSP00000305892	ENSG00000168701	18
ENSP00000263791	ENSG00000128829	18
ENSP00000343169	ENSG00000189039	18
ENSP00000327024	ENSG00000179938	18
ENSP00000219891	ENSG00000074803	18
ENSP00000260443	ENSG00000137876	18
ENSP00000315006	ENSG00000137860	18
ENSP00000288745	ENSG00000157890	18
ENSP00000374586	ENSG00000174197	18
ENSP00000261861	ENSG00000103647	18
ENSP00000290438	ENSG00000159289	18
ENSP00000263800	ENSG00000062524	18
ENSP00000267950	ENSG00000140374	18
ENSP00000268220	ENSG00000140612	18
ENSP00000350719	ENSG00000054654	18
ENSP00000268138	ENSG00000140534	18
ENSP00000353759	ENSG00000100612	18
ENSP00000258873	ENSG00000103740	18
ENSP00000354497	ENSG00000198690	18
ENSP00000323288	ENSG00000166133	18
ENSP00000289746	ENSG00000129910	18
ENSP00000219345	ENSG00000103066	18
ENSP00000280236	ENSG00000150667	18
ENSP00000312734	ENSG00000166128	18
ENSP00000305777	ENSG00000169118	18
ENSP00000352111	ENSG00000175265	18
ENSP00000346493	ENSG00000137764	18
ENSP00000267837	ENSG00000140279	18
ENSP00000339319	ENSG00000188134	18
ENSP00000261755	ENSG00000103876	18
ENSP00000352418	ENSG00000140598	18
ENSP00000247207	ENSG00000126803	18
ENSP00000260382	ENSG00000137821	18
ENSP00000323071	ENSG00000177465	18
ENSP00000320171	ENSG00000067225	18
ENSP00000312250	ENSG00000159322	18
ENSP00000349017	ENSG00000121270	18
ENSP00000303727	ENSG00000175344	18
ENSP00000220496	ENSG00000104129	18
ENSP00000354152	ENSG00000103248	18
ENSP00000347269	ENSG00000197414	18
ENSP00000267814	ENSG00000140263	18
ENSP00000249798	ENSG00000128965	18
ENSP00000249647	ENSG00000092531	18
ENSP00000316632	ENSG00000156958	18
ENSP00000335196	ENSG00000186417	18
ENSP00000267838	ENSG00000140280	18
ENSP00000249700	ENSG00000128872	18
ENSP00000353699	ENSG00000166415	18
ENSP00000373937	ENSG00000166450	18
ENSP00000319623	ENSG00000103742	18
ENSP00000249750	ENSG00000128918	18
ENSP00000339208	ENSG00000074603	18
ENSP00000319233	ENSG00000140332	18
ENSP00000335632	ENSG00000187446	18
[truncated: 20,849 more rows]
